# Supplementary material for: catena-Poly[[aqua­(5,5′-dimethyl-2,2′-bipyridine-κ2 N,N′)copper(II)]-μ-2,2′-oxydibenzoato-κ2 O:O′]
Source: Acta Crystallogr Sect E Struct Rep Online. 2010 Jul 10;66(Pt 8):m905–6. doi: 10.1107/S160053681002622X (PMC3007526; doi:10.1107/S160053681002622X)
Supplement: Supplementary file 1 [file e-66-0m905-sup1.cif]

##############################################################################
###                                                                        ###
###        Electronic paper (Acta Crystallographica Section E)             ###
###                                                                        ###
##############################################################################
#                                                                            #
# This CIF contains the data in a paper accepted for publication in Acta     #
# Crystallographica Section E. It conforms to the requirements of Notes      #
# for Authors for Section E, and has been peer reviewed under the auspices   #
# of the IUCr Commission on Journals.                                        #
#                                                                            #
# Full details of the Crystallographic Information File format               #
# are given in the paper "The Crystallographic Information File (CIF):       #
# a New Standard Archive File for Crystallography" by S. R. Hall, F. H.      #
# Allen and I. D. Brown [Acta Cryst. (1991), A47, 655-685].                  #
#                                                                            #
# The current version of the core CIF dictionary is obtainable from          #
# ftp://ftp.iucr.org/pub/cif_core.dic. The current version number is 2.4.    #
#                                                                            #
# Software is freely available for graphical display of the structure(s) in  #
# this CIF.  For information consult the CIF home page http://www.iucr.org/  #
# cif/home.html                                                              #
#                                                                            #
# This file may be used for bona fide research purposes within the           #
# scientific community so long as proper attribution is given to the journal # 
# article from which it was obtained.                                        #
#                                                                            #
##############################################################################
                                             
data_I
_audit_creation_method     SHELXL-97
_chemical_name_systematic
;
<i>catena</i>-Poly[[aqua(5,5'-dimethyl-2,2'-bipyridine-
\k^2^<i>N</i>,<i>N</i>')copper(II)]-\m-2,2'-oxydibenzoato-
\k^2^<i>O</i>:<i>O</i>']
;
_chemical_name_common     ?
_chemical_formula_moiety     'C26 H22 Cu N2 O6'
_chemical_formula_sum     'C26 H22 Cu N2 O6'
_chemical_formula_iupac     '[Cu (C14 H8 O5) (C12 H12 N2) (H2 O)]'
_chemical_formula_weight     522.00
_chemical_melting_point     ?
_symmetry_cell_setting     monoclinic
_symmetry_space_group_name_H-M     'P 21/c'
_symmetry_space_group_name_Hall     '-P 2ybc'
loop_
    _symmetry_equiv_pos_as_xyz
    'x, y, z'
    '-x, y+1/2, -z+1/2'
    '-x, -y, -z'
    'x, -y-1/2, z-1/2'
_cell_length_a     7.4235(11)
_cell_length_b     17.475(3)
_cell_length_c     18.053(3)
_cell_angle_alpha     90.00
_cell_angle_beta     98.188(3)
_cell_angle_gamma     90.00
_cell_volume     2318.0(6)
_cell_formula_units_Z     4
_cell_measurement_reflns_used     2235
_cell_measurement_theta_min     2.10
_cell_measurement_theta_max     25.55
_cell_measurement_temperature     296(2)
_exptl_crystal_description     block
_exptl_crystal_colour     blue
_exptl_crystal_size_max     0.20
_exptl_crystal_size_mid     0.18
_exptl_crystal_size_min     0.16
_exptl_crystal_density_diffrn     1.496
_exptl_crystal_density_meas     ?
_exptl_crystal_density_method     'not measured'
_exptl_crystal_F_000     1076
_exptl_absorpt_coefficient_mu     0.988
_exptl_absorpt_correction_type     multi-scan
_exptl_absorpt_process_details     '(SADABS; Bruker, 2009)'
_exptl_absorpt_correction_T_min     0.8268
_exptl_absorpt_correction_T_max     0.8579
_exptl_special_details
;
;
_diffrn_ambient_temperature     296(2)
_diffrn_radiation_type     MoK\a
_diffrn_radiation_wavelength     0.71073
_diffrn_radiation_source     'fine-focus sealed tube'
_diffrn_radiation_monochromator     graphite
_diffrn_measurement_device_type     'Bruker SMART APEXII CCD area-detector'
_diffrn_measurement_method     '\w scans'
_diffrn_detector_area_resol_mean     ?
_diffrn_reflns_number     12080
_diffrn_reflns_av_R_equivalents     0.0419
_diffrn_reflns_av_sigmaI/netI     0.0479
_diffrn_reflns_theta_min     2.28
_diffrn_reflns_theta_max     25.00
_diffrn_reflns_theta_full     25.00
_diffrn_measured_fraction_theta_max     1.000
_diffrn_measured_fraction_theta_full     1.000
_diffrn_reflns_limit_h_min     -8
_diffrn_reflns_limit_h_max     8
_diffrn_reflns_limit_k_min     -20
_diffrn_reflns_limit_k_max     10
_diffrn_reflns_limit_l_min     -21
_diffrn_reflns_limit_l_max     21
_refine_special_details
;
Refinement of <i>F</i>^2^ against ALL reflections. The weighted <i>R</i>-factor
wR and goodness of fit <i>S</i> are based on <i>F</i>^2^, conventional
<i>R</i>-factors <i>R</i> are based on <i>F</i>, with <i>F</i> set to zero for
negative <i>F</i>^2^. The threshold expression of <i>F</i>^2^ >
\s(<i>F</i>^2^) is used only for calculating <i>R</i>-factors(gt) etc. and is
not relevant to the choice of reflections for refinement. <i>R</i>-factors
based on <i>F</i>^2^ are statistically about twice as large as those based on
<i>F</i>, and <i>R</i>- factors based on ALL data will be even larger.
;
_reflns_number_total     4071
_reflns_number_gt     3150
_reflns_threshold_expression     I>2sigma(I)
_refine_ls_structure_factor_coef     Fsqd
_refine_ls_matrix_type     full
_refine_ls_R_factor_all     0.0638
_refine_ls_R_factor_gt     0.0427
_refine_ls_wR_factor_gt     0.0909
_refine_ls_wR_factor_ref     0.0968
_refine_ls_goodness_of_fit_ref     1.036
_refine_ls_restrained_S_all     1.036
_refine_ls_number_reflns     4071
_refine_ls_number_parameters     318
_refine_ls_number_restraints     0
_refine_ls_hydrogen_treatment     constr
_refine_ls_weighting_scheme     calc
_refine_ls_weighting_details
         'calc w=1/[\s^2^(Fo^2^)+(0.0500P)^2^+0.0178P] where P=(Fo^2^+2Fc^2^)/3'
_atom_sites_solution_hydrogens     geom
_atom_sites_solution_primary     direct
_atom_sites_solution_secondary     difmap
_refine_ls_shift/su_max     0.001
_refine_ls_shift/su_mean     0.000
_refine_diff_density_max     0.321
_refine_diff_density_min     -0.216
_refine_ls_extinction_method     none
_refine_ls_extinction_coef     ?
loop_
    _atom_type_symbol
    _atom_type_description
    _atom_type_scat_dispersion_real
    _atom_type_scat_dispersion_imag
    _atom_type_scat_source
    'C' 'C' 0.0033 0.0016
                         'International Tables Vol C Tables 4.2.6.8 and 6.1.1.4'
    'H' 'H' 0.0000 0.0000
                         'International Tables Vol C Tables 4.2.6.8 and 6.1.1.4'
    'N' 'N' 0.0061 0.0033
                         'International Tables Vol C Tables 4.2.6.8 and 6.1.1.4'
    'O' 'O' 0.0106 0.0060
                         'International Tables Vol C Tables 4.2.6.8 and 6.1.1.4'
    'Cu' 'Cu' 0.3201 1.2651
                         'International Tables Vol C Tables 4.2.6.8 and 6.1.1.4'
_computing_data_collection     'APEX2 (Bruker, 2009)'
_computing_cell_refinement     'SAINT (Bruker, 2009)'
_computing_data_reduction     'SAINT (Bruker, 2009)'
_computing_structure_solution     'SHELXTL (Sheldrick, 2008)'
_computing_structure_refinement     'SHELXTL (Sheldrick, 2008)'
_computing_molecular_graphics     'DIAMOND (Brandenburg, 2010)'
_computing_publication_material     'SHELXTL (Sheldrick, 2008)'
loop_
    _atom_site_type_symbol
    _atom_site_label
    _atom_site_fract_x
    _atom_site_fract_y
    _atom_site_fract_z
    _atom_site_U_iso_or_equiv
    _atom_site_adp_type
    _atom_site_calc_flag
    _atom_site_refinement_flags
    _atom_site_occupancy
    _atom_site_disorder_assembly
    _atom_site_disorder_group
    Cu Cu1 0.41788(4) 0.62384(2) 0.109714(18) 0.03306(13) Uani d . 1 . .
    N N1 0.3306(3) 0.65433(15) 0.00279(13) 0.0377(6) Uani d . 1 . .
    N N2 0.3278(3) 0.52235(13) 0.06863(12) 0.0323(5) Uani d . 1 . .
    O O1 0.4265(2) 0.93932(11) 0.19835(11) 0.0386(5) Uani d . 1 . .
    O O2 0.4863(3) 1.08114(12) 0.29366(10) 0.0418(5) Uani d . 1 . .
    O O3 0.1882(3) 1.09819(15) 0.29298(12) 0.0577(6) Uani d . 1 . .
    O O4 0.3634(3) 0.77983(13) 0.19838(16) 0.0715(8) Uani d . 1 . .
    O O5 0.5373(3) 0.72067(11) 0.12721(11) 0.0426(5) Uani d . 1 . .
    O O1W 0.1358(3) 0.66083(13) 0.14824(12) 0.0539(6) Uani d . 1 . .
    H H1WA 0.1690 0.7023 0.1708 0.065 Uiso d R 1 . .
    H H1WB 0.0485 0.6448 0.1698 0.065 Uiso d R 1 . .
    C C1 0.3209(4) 1.08195(16) 0.26283(15) 0.0336(7) Uani d . 1 . .
    C C2 0.2924(3) 1.06403(16) 0.18006(15) 0.0299(6) Uani d . 1 . .
    C C3 0.1997(4) 1.11672(18) 0.13170(17) 0.0416(7) Uani d . 1 . .
    H H3 0.1522 1.1605 0.1510 0.050 Uiso calc R 1 . .
    C C4 0.1763(5) 1.1054(2) 0.05493(19) 0.0591(10) Uani d . 1 . .
    H H4 0.1161 1.1419 0.0230 0.071 Uiso calc R 1 . .
    C C5 0.2424(5) 1.0401(3) 0.02647(19) 0.0661(11) Uani d . 1 . .
    H H5 0.2284 1.0327 -0.0250 0.079 Uiso calc R 1 . .
    C C6 0.3294(4) 0.9855(2) 0.07367(19) 0.0532(9) Uani d . 1 . .
    H H6 0.3713 0.9407 0.0542 0.064 Uiso calc R 1 . .
    C C7 0.3543(3) 0.99754(17) 0.15049(16) 0.0332(7) Uani d . 1 . .
    C C8 0.6009(4) 0.91544(17) 0.18894(15) 0.0319(6) Uani d . 1 . .
    C C9 0.7378(4) 0.97019(18) 0.19715(17) 0.0424(8) Uani d . 1 . .
    H H9 0.7110 1.0207 0.2076 0.051 Uiso calc R 1 . .
    C C10 0.9132(4) 0.9495(2) 0.18986(19) 0.0504(9) Uani d . 1 . .
    H H10 1.0052 0.9860 0.1957 0.060 Uiso calc R 1 . .
    C C11 0.9531(4) 0.8748(2) 0.17389(18) 0.0500(9) Uani d . 1 . .
    H H11 1.0716 0.8609 0.1687 0.060 Uiso calc R 1 . .
    C C12 0.8167(4) 0.82106(18) 0.16569(16) 0.0396(7) Uani d . 1 . .
    H H12 0.8445 0.7708 0.1546 0.048 Uiso calc R 1 . .
    C C13 0.6376(3) 0.83974(17) 0.17359(14) 0.0299(6) Uani d . 1 . .
    C C14 0.4984(4) 0.77630(16) 0.16651(16) 0.0327(7) Uani d . 1 . .
    C C15 0.3015(5) 0.8219(2) -0.1299(2) 0.0723(12) Uani d . 1 . .
    H H15A 0.3508 0.8548 -0.0894 0.108 Uiso calc R 1 . .
    H H15B 0.1830 0.8399 -0.1509 0.108 Uiso calc R 1 . .
    H H15C 0.3802 0.8222 -0.1677 0.108 Uiso calc R 1 . .
    C C16 0.2864(4) 0.7414(2) -0.10098(19) 0.0529(9) Uani d . 1 . .
    C C17 0.2245(5) 0.6804(3) -0.14685(19) 0.0643(11) Uani d . 1 . .
    H H17 0.1899 0.6886 -0.1978 0.077 Uiso calc R 1 . .
    C C18 0.2136(4) 0.6083(2) -0.11798(18) 0.0552(9) Uani d . 1 . .
    H H18 0.1712 0.5678 -0.1491 0.066 Uiso calc R 1 . .
    C C19 0.2660(4) 0.59610(19) -0.04244(16) 0.0381(7) Uani d . 1 . .
    C C20 0.3397(4) 0.7244(2) -0.02617(18) 0.0474(8) Uani d . 1 . .
    H H20 0.3842 0.7639 0.0058 0.057 Uiso calc R 1 . .
    C C21 0.2604(4) 0.52224(18) -0.00508(16) 0.0351(7) Uani d . 1 . .
    C C22 0.1926(4) 0.4554(2) -0.03889(18) 0.0482(9) Uani d . 1 . .
    H H22 0.1471 0.4551 -0.0896 0.058 Uiso calc R 1 . .
    C C23 0.1919(4) 0.38961(19) 0.0019(2) 0.0527(9) Uani d . 1 . .
    H H23 0.1453 0.3448 -0.0212 0.063 Uiso calc R 1 . .
    C C24 0.2601(4) 0.38895(18) 0.07754(19) 0.0452(8) Uani d . 1 . .
    C C25 0.2616(5) 0.3185(2) 0.1245(2) 0.0670(11) Uani d . 1 . .
    H H25A 0.3677 0.3187 0.1617 0.100 Uiso calc R 1 . .
    H H25B 0.2637 0.2740 0.0933 0.100 Uiso calc R 1 . .
    H H25C 0.1544 0.3174 0.1486 0.100 Uiso calc R 1 . .
    C C26 0.3266(4) 0.45785(18) 0.10777(17) 0.0404(7) Uani d . 1 . .
    H H26 0.3733 0.4592 0.1584 0.048 Uiso calc R 1 . .
loop_
    _atom_site_aniso_label
    _atom_site_aniso_U_11
    _atom_site_aniso_U_22
    _atom_site_aniso_U_33
    _atom_site_aniso_U_12
    _atom_site_aniso_U_13
    _atom_site_aniso_U_23
    Cu1 0.0383(2) 0.0272(2) 0.0334(2) -0.00240(16) 0.00395(14) -0.00399(17)
    N1 0.0390(14) 0.0389(15) 0.0359(14) -0.0015(12) 0.0077(11) 0.0017(12)
    N2 0.0340(12) 0.0318(14) 0.0316(13) -0.0041(11) 0.0064(10) -0.0061(11)
    O1 0.0331(11) 0.0267(11) 0.0592(13) 0.0026(9) 0.0180(9) 0.0021(10)
    O2 0.0402(12) 0.0403(13) 0.0417(12) 0.0130(10) -0.0054(9) -0.0067(10)
    O3 0.0453(13) 0.0819(18) 0.0500(13) 0.0019(12) 0.0210(11) -0.0035(13)
    O4 0.0533(14) 0.0459(15) 0.126(2) -0.0231(12) 0.0493(15) -0.0352(15)
    O5 0.0499(12) 0.0283(11) 0.0514(13) -0.0063(10) 0.0133(10) -0.0108(10)
    O1W 0.0399(12) 0.0536(15) 0.0716(16) -0.0091(11) 0.0198(11) -0.0203(13)
    C1 0.0371(17) 0.0235(15) 0.0408(17) 0.0012(13) 0.0078(14) 0.0056(14)
    C2 0.0235(13) 0.0295(16) 0.0369(16) -0.0052(12) 0.0049(11) 0.0030(13)
    C3 0.0399(16) 0.0364(18) 0.0472(18) 0.0048(15) 0.0013(14) 0.0037(15)
    C4 0.056(2) 0.069(3) 0.047(2) 0.0104(19) -0.0089(17) 0.0112(19)
    C5 0.061(2) 0.098(3) 0.0355(19) -0.001(2) -0.0050(17) -0.007(2)
    C6 0.0492(19) 0.060(2) 0.051(2) -0.0011(18) 0.0081(16) -0.0185(19)
    C7 0.0255(14) 0.0331(17) 0.0407(17) -0.0081(12) 0.0034(12) 0.0026(14)
    C8 0.0298(15) 0.0320(17) 0.0351(15) -0.0048(13) 0.0086(12) 0.0002(14)
    C9 0.0422(18) 0.0319(17) 0.0544(19) -0.0101(14) 0.0115(14) -0.0043(15)
    C10 0.0339(17) 0.051(2) 0.066(2) -0.0191(16) 0.0065(15) 0.0003(19)
    C11 0.0255(15) 0.064(2) 0.060(2) -0.0004(17) 0.0041(14) 0.006(2)
    C12 0.0325(16) 0.0381(18) 0.0482(18) 0.0053(14) 0.0057(13) -0.0021(15)
    C13 0.0275(15) 0.0310(16) 0.0308(15) 0.0000(12) 0.0027(11) -0.0025(13)
    C14 0.0323(16) 0.0254(16) 0.0395(16) 0.0004(13) 0.0015(13) -0.0001(14)
    C15 0.070(2) 0.075(3) 0.070(3) -0.008(2) 0.005(2) 0.034(2)
    C16 0.0409(18) 0.067(2) 0.051(2) -0.0076(18) 0.0062(15) 0.0202(19)
    C17 0.059(2) 0.092(3) 0.039(2) -0.020(2) -0.0020(16) 0.014(2)
    C18 0.057(2) 0.069(3) 0.0380(19) -0.0188(19) 0.0025(16) -0.0017(18)
    C19 0.0316(16) 0.050(2) 0.0341(16) -0.0065(14) 0.0096(13) -0.0049(15)
    C20 0.0485(19) 0.048(2) 0.0455(19) -0.0052(16) 0.0052(15) 0.0036(17)
    C21 0.0258(14) 0.0451(19) 0.0357(17) -0.0042(13) 0.0090(12) -0.0073(15)
    C22 0.0474(19) 0.058(2) 0.0389(18) -0.0118(17) 0.0065(14) -0.0176(18)
    C23 0.056(2) 0.038(2) 0.064(2) -0.0134(16) 0.0109(17) -0.0206(18)
    C24 0.0435(18) 0.0355(19) 0.058(2) -0.0045(15) 0.0119(15) -0.0116(16)
    C25 0.083(3) 0.034(2) 0.082(3) -0.0090(19) 0.008(2) -0.003(2)
    C26 0.0398(16) 0.0388(19) 0.0421(18) -0.0015(15) 0.0046(13) -0.0065(16)
_geom_special_details
;
All esds (except the esd in the dihedral angle between two l.s. planes) are
estimated using the full covariance matrix. The cell esds are taken into
account individually in the estimation of esds in distances, angles and
torsion angles; correlations between esds in cell parameters are only used
when they are defined by crystal symmetry. An approximate (isotropic)
treatment of cell esds is used for estimating esds involving l.s. planes.
;
loop_
    _geom_bond_atom_site_label_1
    _geom_bond_atom_site_label_2
    _geom_bond_site_symmetry_2
    _geom_bond_distance
    _geom_bond_publ_flag
    Cu1 O5 . 1.915(2) y
    Cu1 O2 2_645 1.9370(19) y
    Cu1 N2 . 2.000(2) y
    Cu1 N1 . 2.018(2) y
    Cu1 O1W . 2.388(2) y
    N1 C20 . 1.336(4) ?
    N1 C19 . 1.349(4) ?
    N2 C26 . 1.331(4) ?
    N2 C21 . 1.353(4) ?
    O1 C7 . 1.392(3) ?
    O1 C8 . 1.394(3) ?
    O2 C1 . 1.274(3) ?
    O2 Cu1 2_655 1.9371(19) y
    O3 C1 . 1.225(3) ?
    O4 C14 . 1.226(3) ?
    O5 C14 . 1.261(3) ?
    O1W H1WA . 0.8500 ?
    O1W H1WB . 0.8500 ?
    C1 C2 . 1.512(4) ?
    C2 C3 . 1.383(4) ?
    C2 C7 . 1.384(4) ?
    C3 C4 . 1.386(4) ?
    C3 H3 . 0.9300 ?
    C4 C5 . 1.370(5) ?
    C4 H4 . 0.9300 ?
    C5 C6 . 1.378(5) ?
    C5 H5 . 0.9300 ?
    C6 C7 . 1.389(4) ?
    C6 H6 . 0.9300 ?
    C8 C13 . 1.386(4) ?
    C8 C9 . 1.388(4) ?
    C9 C10 . 1.376(4) ?
    C9 H9 . 0.9300 ?
    C10 C11 . 1.377(5) ?
    C10 H10 . 0.9300 ?
    C11 C12 . 1.374(4) ?
    C11 H11 . 0.9300 ?
    C12 C13 . 1.396(4) ?
    C12 H12 . 0.9300 ?
    C13 C14 . 1.508(4) ?
    C15 C16 . 1.510(5) ?
    C15 H15A . 0.9600 ?
    C15 H15B . 0.9600 ?
    C15 H15C . 0.9600 ?
    C16 C20 . 1.384(4) ?
    C16 C17 . 1.388(5) ?
    C17 C18 . 1.371(5) ?
    C17 H17 . 0.9300 ?
    C18 C19 . 1.380(4) ?
    C18 H18 . 0.9300 ?
    C19 C21 . 1.460(4) ?
    C20 H20 . 0.9300 ?
    C21 C22 . 1.380(4) ?
    C22 C23 . 1.366(5) ?
    C22 H22 . 0.9300 ?
    C23 C24 . 1.387(5) ?
    C23 H23 . 0.9300 ?
    C24 C26 . 1.384(4) ?
    C24 C25 . 1.494(5) ?
    C25 H25A . 0.9600 ?
    C25 H25B . 0.9600 ?
    C25 H25C . 0.9600 ?
    C26 H26 . 0.9300 ?
loop_
    _geom_angle_atom_site_label_1
    _geom_angle_atom_site_label_2
    _geom_angle_atom_site_label_3
    _geom_angle_site_symmetry_1
    _geom_angle_site_symmetry_3
    _geom_angle
    _geom_angle_publ_flag
    O5 Cu1 O2 . 2_645 95.15(8) y
    O5 Cu1 N2 . . 165.19(9) y
    O2 Cu1 N2 2_645 . 93.03(9) y
    O5 Cu1 N1 . . 90.14(10) y
    O2 Cu1 N1 2_645 . 171.74(10) y
    N2 Cu1 N1 . . 80.48(10) y
    O5 Cu1 O1W . . 96.74(8) y
    O2 Cu1 O1W 2_645 . 93.83(8) y
    N2 Cu1 O1W . . 95.01(8) y
    N1 Cu1 O1W . . 91.83(9) y
    C20 N1 C19 . . 119.2(3) ?
    C20 N1 Cu1 . . 126.1(2) ?
    C19 N1 Cu1 . . 114.7(2) ?
    C26 N2 C21 . . 119.4(3) ?
    C26 N2 Cu1 . . 125.53(19) ?
    C21 N2 Cu1 . . 115.0(2) ?
    C7 O1 C8 . . 115.2(2) ?
    C1 O2 Cu1 . 2_655 126.63(18) ?
    C14 O5 Cu1 . . 129.49(18) ?
    Cu1 O1W H1WA . . 99.4 ?
    Cu1 O1W H1WB . . 143.3 ?
    H1WA O1W H1WB . . 104.5 ?
    O3 C1 O2 . . 126.5(3) ?
    O3 C1 C2 . . 118.6(3) ?
    O2 C1 C2 . . 114.8(2) ?
    C3 C2 C7 . . 118.6(3) ?
    C3 C2 C1 . . 118.2(3) ?
    C7 C2 C1 . . 123.2(3) ?
    C2 C3 C4 . . 121.1(3) ?
    C2 C3 H3 . . 119.5 ?
    C4 C3 H3 . . 119.5 ?
    C5 C4 C3 . . 119.5(3) ?
    C5 C4 H4 . . 120.2 ?
    C3 C4 H4 . . 120.2 ?
    C4 C5 C6 . . 120.4(3) ?
    C4 C5 H5 . . 119.8 ?
    C6 C5 H5 . . 119.8 ?
    C5 C6 C7 . . 119.8(3) ?
    C5 C6 H6 . . 120.1 ?
    C7 C6 H6 . . 120.1 ?
    C2 C7 C6 . . 120.5(3) ?
    C2 C7 O1 . . 119.6(2) ?
    C6 C7 O1 . . 119.6(3) ?
    C13 C8 C9 . . 121.2(3) ?
    C13 C8 O1 . . 121.5(2) ?
    C9 C8 O1 . . 117.3(3) ?
    C10 C9 C8 . . 119.8(3) ?
    C10 C9 H9 . . 120.1 ?
    C8 C9 H9 . . 120.1 ?
    C9 C10 C11 . . 120.3(3) ?
    C9 C10 H10 . . 119.9 ?
    C11 C10 H10 . . 119.9 ?
    C12 C11 C10 . . 119.5(3) ?
    C12 C11 H11 . . 120.2 ?
    C10 C11 H11 . . 120.2 ?
    C11 C12 C13 . . 121.8(3) ?
    C11 C12 H12 . . 119.1 ?
    C13 C12 H12 . . 119.1 ?
    C8 C13 C12 . . 117.4(3) ?
    C8 C13 C14 . . 124.5(2) ?
    C12 C13 C14 . . 118.1(3) ?
    O4 C14 O5 . . 124.8(3) ?
    O4 C14 C13 . . 121.3(3) ?
    O5 C14 C13 . . 113.9(2) ?
    C16 C15 H15A . . 109.5 ?
    C16 C15 H15B . . 109.5 ?
    H15A C15 H15B . . 109.5 ?
    C16 C15 H15C . . 109.5 ?
    H15A C15 H15C . . 109.5 ?
    H15B C15 H15C . . 109.5 ?
    C20 C16 C17 . . 116.2(3) ?
    C20 C16 C15 . . 120.8(4) ?
    C17 C16 C15 . . 123.0(3) ?
    C18 C17 C16 . . 120.8(3) ?
    C18 C17 H17 . . 119.6 ?
    C16 C17 H17 . . 119.6 ?
    C17 C18 C19 . . 119.6(3) ?
    C17 C18 H18 . . 120.2 ?
    C19 C18 H18 . . 120.2 ?
    N1 C19 C18 . . 120.5(3) ?
    N1 C19 C21 . . 114.7(2) ?
    C18 C19 C21 . . 124.8(3) ?
    N1 C20 C16 . . 123.7(3) ?
    N1 C20 H20 . . 118.1 ?
    C16 C20 H20 . . 118.1 ?
    N2 C21 C22 . . 119.8(3) ?
    N2 C21 C19 . . 115.0(3) ?
    C22 C21 C19 . . 125.2(3) ?
    C23 C22 C21 . . 120.2(3) ?
    C23 C22 H22 . . 119.9 ?
    C21 C22 H22 . . 119.9 ?
    C22 C23 C24 . . 120.6(3) ?
    C22 C23 H23 . . 119.7 ?
    C24 C23 H23 . . 119.7 ?
    C26 C24 C23 . . 116.2(3) ?
    C26 C24 C25 . . 121.3(3) ?
    C23 C24 C25 . . 122.5(3) ?
    C24 C25 H25A . . 109.5 ?
    C24 C25 H25B . . 109.5 ?
    H25A C25 H25B . . 109.5 ?
    C24 C25 H25C . . 109.5 ?
    H25A C25 H25C . . 109.5 ?
    H25B C25 H25C . . 109.5 ?
    N2 C26 C24 . . 123.8(3) ?
    N2 C26 H26 . . 118.1 ?
    C24 C26 H26 . . 118.1 ?
loop_
    _geom_torsion_atom_site_label_1
    _geom_torsion_atom_site_label_2
    _geom_torsion_atom_site_label_3
    _geom_torsion_atom_site_label_4
    _geom_torsion_site_symmetry_1
    _geom_torsion_site_symmetry_2
    _geom_torsion_site_symmetry_3
    _geom_torsion_site_symmetry_4
    _geom_torsion
    _geom_torsion_publ_flag
    O5 Cu1 N1 C20 . . . . -10.9(3) ?
    N2 Cu1 N1 C20 . . . . -179.3(3) ?
    O1W Cu1 N1 C20 . . . . 85.9(3) ?
    O5 Cu1 N1 C19 . . . . 165.91(19) ?
    N2 Cu1 N1 C19 . . . . -2.56(19) ?
    O1W Cu1 N1 C19 . . . . -97.33(19) ?
    O5 Cu1 N2 C26 . . . . 131.0(3) ?
    O2 Cu1 N2 C26 2_645 . . . 7.5(2) ?
    N1 Cu1 N2 C26 . . . . -177.6(2) ?
    O1W Cu1 N2 C26 . . . . -86.6(2) ?
    O5 Cu1 N2 C21 . . . . -50.3(4) ?
    O2 Cu1 N2 C21 2_645 . . . -173.76(19) ?
    N1 Cu1 N2 C21 . . . . 1.10(18) ?
    O1W Cu1 N2 C21 . . . . 92.12(19) ?
    O2 Cu1 O5 C14 2_645 . . . -76.3(3) ?
    N2 Cu1 O5 C14 . . . . 160.5(3) ?
    N1 Cu1 O5 C14 . . . . 110.1(3) ?
    O1W Cu1 O5 C14 . . . . 18.2(3) ?
    Cu1 O2 C1 O3 2_655 . . . -13.0(4) ?
    Cu1 O2 C1 C2 2_655 . . . 164.26(18) ?
    O3 C1 C2 C3 . . . . 53.5(4) ?
    O2 C1 C2 C3 . . . . -124.0(3) ?
    O3 C1 C2 C7 . . . . -126.4(3) ?
    O2 C1 C2 C7 . . . . 56.2(4) ?
    C7 C2 C3 C4 . . . . -3.1(4) ?
    C1 C2 C3 C4 . . . . 177.0(3) ?
    C2 C3 C4 C5 . . . . 1.5(5) ?
    C3 C4 C5 C6 . . . . 0.9(6) ?
    C4 C5 C6 C7 . . . . -1.6(5) ?
    C3 C2 C7 C6 . . . . 2.4(4) ?
    C1 C2 C7 C6 . . . . -177.8(3) ?
    C3 C2 C7 O1 . . . . -171.6(2) ?
    C1 C2 C7 O1 . . . . 8.3(4) ?
    C5 C6 C7 C2 . . . . 0.0(5) ?
    C5 C6 C7 O1 . . . . 173.9(3) ?
    C8 O1 C7 C2 . . . . -125.2(3) ?
    C8 O1 C7 C6 . . . . 60.8(3) ?
    C7 O1 C8 C13 . . . . -123.0(3) ?
    C7 O1 C8 C9 . . . . 58.4(3) ?
    C13 C8 C9 C10 . . . . 0.2(4) ?
    O1 C8 C9 C10 . . . . 178.8(3) ?
    C8 C9 C10 C11 . . . . 0.5(5) ?
    C9 C10 C11 C12 . . . . -0.4(5) ?
    C10 C11 C12 C13 . . . . -0.4(5) ?
    C9 C8 C13 C12 . . . . -0.9(4) ?
    O1 C8 C13 C12 . . . . -179.5(2) ?
    C9 C8 C13 C14 . . . . 177.8(3) ?
    O1 C8 C13 C14 . . . . -0.8(4) ?
    C11 C12 C13 C8 . . . . 1.0(4) ?
    C11 C12 C13 C14 . . . . -177.7(3) ?
    Cu1 O5 C14 O4 . . . . -4.9(4) ?
    Cu1 O5 C14 C13 . . . . 173.43(17) ?
    C8 C13 C14 O4 . . . . -26.1(4) ?
    C12 C13 C14 O4 . . . . 152.6(3) ?
    C8 C13 C14 O5 . . . . 155.5(3) ?
    C12 C13 C14 O5 . . . . -25.8(4) ?
    C20 C16 C17 C18 . . . . 1.6(5) ?
    C15 C16 C17 C18 . . . . 179.9(3) ?
    C16 C17 C18 C19 . . . . -0.4(5) ?
    C20 N1 C19 C18 . . . . 1.4(4) ?
    Cu1 N1 C19 C18 . . . . -175.6(2) ?
    C20 N1 C19 C21 . . . . -179.5(3) ?
    Cu1 N1 C19 C21 . . . . 3.5(3) ?
    C17 C18 C19 N1 . . . . -1.2(5) ?
    C17 C18 C19 C21 . . . . 179.9(3) ?
    C19 N1 C20 C16 . . . . -0.2(5) ?
    Cu1 N1 C20 C16 . . . . 176.5(2) ?
    C17 C16 C20 N1 . . . . -1.3(5) ?
    C15 C16 C20 N1 . . . . -179.6(3) ?
    C26 N2 C21 C22 . . . . -0.4(4) ?
    Cu1 N2 C21 C22 . . . . -179.2(2) ?
    C26 N2 C21 C19 . . . . 179.2(2) ?
    Cu1 N2 C21 C19 . . . . 0.4(3) ?
    N1 C19 C21 N2 . . . . -2.6(4) ?
    C18 C19 C21 N2 . . . . 176.4(3) ?
    N1 C19 C21 C22 . . . . 177.0(3) ?
    C18 C19 C21 C22 . . . . -4.0(5) ?
    N2 C21 C22 C23 . . . . 0.5(4) ?
    C19 C21 C22 C23 . . . . -179.1(3) ?
    C21 C22 C23 C24 . . . . -0.4(5) ?
    C22 C23 C24 C26 . . . . 0.1(5) ?
    C22 C23 C24 C25 . . . . 179.8(3) ?
    C21 N2 C26 C24 . . . . 0.1(4) ?
    Cu1 N2 C26 C24 . . . . 178.8(2) ?
    C23 C24 C26 N2 . . . . 0.0(5) ?
    C25 C24 C26 N2 . . . . -179.7(3) ?
loop_
    _geom_hbond_atom_site_label_D
    _geom_hbond_atom_site_label_H
    _geom_hbond_atom_site_label_A
    _geom_hbond_site_symmetry_A
    _geom_hbond_distance_DH
    _geom_hbond_distance_HA
    _geom_hbond_distance_DA
    _geom_hbond_angle_DHA
    O1W H1WA O4 . 0.85 1.99 2.750(3) 148.3
    O1W H1WB O3 2_545 0.85 2.13 2.972(3) 171.0
data_global
_journal_date_recd_electronic     2010-05-12
_journal_date_accepted     2010-07-03
_journal_name_full     'Acta Crystallographica, Section E'
_journal_year     2010
_journal_volume     66
_journal_issue      8
_journal_page_first     m905
_journal_page_last     m906
_journal_paper_category     QM
_journal_coeditor_code     NK2034
_publ_contact_author_name     'ChongZhen Mei'
_publ_contact_author_address
;
Institute of Environmental and Municipal Engineering,
North China University of Water Conservancy and Electric Power,
Zhengzhou 450011, People's Republic of China
;
_publ_contact_author_email     'meichongzhen@163.com'
_publ_contact_author_fax     '+86-0371-'
_publ_contact_author_phone     '+86-0371-'
_publ_section_title
;\
<i>catena</i>-Poly[[aqua(5,5'-dimethyl-2,2'-bipyridine-\k^2^<i>N</i>,<i>N</i>')\
copper(II)]-\m-2,2'-oxydibenzoato-\k^2^<i>O</i>:<i>O</i>']
;
loop_
    _publ_author_name
    _publ_author_footnote
    _publ_author_address
    'Mei, Chong-Zhen' .
;
Institute of Environmental and Municipal Engineering,
North China University of Water Conservancy and Electric Power,
Zhengzhou 450011, People's Republic of China
;
    'Xiong, Han-Lin' .
;
Institute of Environmental and Municipal Engineering,
North China University of Water Conservancy and Electric Power,
Zhengzhou 450011, People's Republic of China
;
    'Zhang, Peng' .
;
Institute of Environmental and Municipal Engineering,
North China University of Water Conservancy and Electric Power,
Zhengzhou 450011, People's Republic of China
;
