# Supplementary material for: catena-Poly[[aqua­(5,5′-dimethyl-2,2′-bipyridine-κ2 N,N′)copper(II)]-μ-2,2′-oxydibenzoato-κ2 O:O′]
Source: Acta Crystallogr Sect E Struct Rep Online. 2010 Jul 10;66(Pt 8):m905–6. doi: 10.1107/S160053681002622X (PMC3007526; doi:10.1107/S160053681002622X)
Supplement: Supplementary file 2 [file e-66-0m905-Isup2.hkl]

# 
# h,k,l, Fc-squared, Fo-squared, sigma(Fo-squared) and status flag 
# 
data_I
_shelx_title ' 1 in P2(1)/c' 
_shelx_refln_list_code          4 
_shelx_F_calc_maximum      235.53 
_exptl_crystal_F_000      1076.00 
_reflns_d_resolution_high  0.8410 
 
loop_ 
 _symmetry_equiv_pos_as_xyz 
 'x, y, z' 
 '-x, y+1/2, -z+1/2' 
 '-x, -y, -z' 
 'x, -y-1/2, z-1/2' 
 
_cell_length_a     7.4235 
_cell_length_b    17.4748 
_cell_length_c    18.0528 
_cell_angle_alpha  90.000 
_cell_angle_beta   98.188 
_cell_angle_gamma  90.000 
 
_shelx_F_squared_multiplier     1.000 
 
loop_ 
 _refln_index_h 
 _refln_index_k 
 _refln_index_l 
 _refln_F_squared_calc 
 _refln_F_squared_meas 
 _refln_F_squared_sigma 
 _refln_observed_status 
   1   0   0    51665.87    56060.59    957.76 o 
   2   0   0    33020.11    38078.03   1010.09 o 
   3   0   0      129.43      147.18     15.52 o 
   4   0   0      297.31      261.15     22.54 o 
   5   0   0     1064.97     1021.95     75.14 o 
   6   0   0      131.66      140.04     24.71 o 
   7   0   0      112.02      135.53     30.70 o 
   8   0   0      350.48      407.40     42.23 o 
   1   1   0     1140.31     1269.81     18.06 o 
   2   1   0    15582.46    17127.23    194.02 o 
   3   1   0     3522.36     3381.36     49.15 o 
   4   1   0       13.82       30.67      7.61 o 
   5   1   0        4.38        0.00     11.05 o 
   6   1   0      161.55      183.63     19.05 o 
   7   1   0      461.40      499.90     29.58 o 
   8   1   0      150.17      133.69     23.92 o 
   0   2   0     7131.18     7086.34    125.47 o 
   1   2   0       80.48       81.77      4.57 o 
   2   2   0     3623.44     3679.73     44.59 o 
   3   2   0      959.58     1059.53     22.41 o 
   4   2   0      101.04      123.44     10.22 o 
   5   2   0        0.04        0.00     14.91 o 
   6   2   0      173.67      159.49     18.67 o 
   7   2   0       19.92       38.62     27.48 o 
   8   2   0       52.77       62.96     24.36 o 
   1   3   0    15688.05    16567.79    544.08 o 
   2   3   0     4804.23     4903.16     89.61 o 
   3   3   0     6686.00     7067.89     82.48 o 
   4   3   0     3296.03     3361.81     68.24 o 
   5   3   0     1515.13     1394.36     45.67 o 
   6   3   0      372.84      317.23     22.89 o 
   7   3   0      407.24      399.80     26.82 o 
   8   3   0      149.91      147.87     24.37 o 
   0   4   0    16304.42    15938.95    273.82 o 
   1   4   0      297.21      346.97     14.81 o 
   2   4   0      541.73      500.45     15.17 o 
   3   4   0     4884.42     5128.55     67.87 o 
   4   4   0      688.89      670.10     23.61 o 
   5   4   0     5777.41     5651.80     82.87 o 
   6   4   0     1649.56     1718.67     46.92 o 
   7   4   0      617.56      627.10     32.66 o 
   8   4   0      346.55      361.47     46.36 o 
   1   5   0     3228.09     3282.85     68.91 o 
   2   5   0      124.41       74.68     10.34 o 
   3   5   0     1575.74     1559.31     31.14 o 
   4   5   0      895.77      920.31     21.10 o 
   5   5   0      327.58      295.01     17.24 o 
   6   5   0      421.03      427.53     25.86 o 
   7   5   0       39.59       49.57     20.94 o 
   8   5   0       30.60       52.07     23.42 o 
   0   6   0     1070.03     1091.32     32.95 o 
   1   6   0     3027.56     3198.82     61.66 o 
   2   6   0     2195.26     2441.53     52.82 o 
   3   6   0     2124.48     2189.57     40.07 o 
   4   6   0     1088.77      986.77     25.74 o 
   5   6   0       39.17       33.53     13.77 o 
   6   6   0      128.51      128.84     17.86 o 
   7   6   0       31.63       58.10     43.43 o 
   8   6   0       50.43       50.96     38.45 o 
   1   7   0      134.87      129.01     13.24 o 
   2   7   0     3287.26     3115.28     65.10 o 
   3   7   0     1200.59     1118.57     35.05 o 
   4   7   0      421.82      452.29     18.56 o 
   5   7   0      609.19      635.50     30.94 o 
   6   7   0       11.07        0.00     22.97 o 
   7   7   0      405.85      395.56     34.96 o 
   8   7   0      101.43      137.86     29.92 o 
   0   8   0     3749.26     3430.79     91.97 o 
   1   8   0     2075.23     1760.11     44.42 o 
   2   8   0      680.67      672.59     26.97 o 
   3   8   0      129.01      127.53     15.09 o 
   4   8   0      410.72      377.20     17.88 o 
   5   8   0     1707.29     1621.58     60.27 o 
   6   8   0      522.41      492.64     42.89 o 
   7   8   0      117.79      226.67     46.88 o 
   8   8   0       20.17       30.14     37.01 o 
   1   9   0     2779.83     2811.63     61.81 o 
   2   9   0     4283.41     4063.64     83.47 o 
   3   9   0     1835.43     1710.09     48.55 o 
   4   9   0      517.15      506.35     27.15 o 
   5   9   0        2.54       38.01     31.90 o 
   6   9   0       72.94       85.63     34.29 o 
   7   9   0        3.65       33.99     36.65 o 
   0  10   0      197.04      224.03     20.87 o 
   1  10   0       84.54       84.54     13.99 o 
   2  10   0      233.95      252.85     19.69 o 
   3  10   0      285.09      292.03     22.77 o 
   4  10   0      262.81      280.29     23.11 o 
   5  10   0      236.36      275.89     44.06 o 
   6  10   0       41.07       62.22     25.86 o 
   7  10   0       52.52       53.94     32.31 o 
   1  11   0      133.29      146.90     17.48 o 
   2  11   0     4586.78     4428.51     92.63 o 
   3  11   0     1491.63     1410.50     46.59 o 
   4  11   0       14.08       11.21     17.13 o 
   5  11   0       12.94        0.00     22.27 o 
   6  11   0        1.33       13.72     31.46 o 
   7  11   0       46.11      142.94     54.76 o 
   0  12   0     2217.69     2141.34     62.35 o 
   1  12   0     1031.62      947.95     35.89 o 
   2  12   0      903.68      824.92     44.63 o 
   3  12   0      139.71      153.96     28.71 o 
   4  12   0       25.60       30.23     18.29 o 
   5  12   0     1159.55     1231.12     64.69 o 
   6  12   0     1094.48     1204.00     65.86 o 
   7  12   0      129.32      210.86     36.93 o 
   1  13   0      106.06       76.80     17.73 o 
   2  13   0      760.76      762.03     36.46 o 
   3  13   0     1451.71     1369.15     49.59 o 
   4  13   0     1911.59     1781.99     88.32 o 
   5  13   0       15.45       54.07     29.43 o 
   6  13   0      154.44      210.26     53.82 o 
   0  14   0      263.83      223.39     42.20 o 
   1  14   0     1078.65     1075.40     42.03 o 
   2  14   0     2145.26     2058.38     61.90 o 
   3  14   0      327.20      303.98     28.27 o 
   4  14   0      264.78      226.59     26.85 o 
   5  14   0      165.76      154.27     34.82 o 
   6  14   0      121.85       97.72     55.71 o 
   1  15   0      258.58      257.22     26.44 o 
   2  15   0     1281.14     1212.34     74.03 o 
   3  15   0     1884.35     1804.32     61.07 o 
   4  15   0     1153.97     1073.42     47.97 o 
   5  15   0      451.67      551.35    146.86 o 
   6  15   0      101.73       67.07     54.76 o 
   0  16   0      232.34      220.50     52.82 o 
   1  16   0      262.90      244.08     35.18 o 
   2  16   0      351.09      322.23     41.84 o 
   3  16   0        0.39       28.04     20.57 o 
   4  16   0       80.65       68.09     33.88 o 
   5  16   0      786.30      759.38     55.01 o 
   1  17   0      323.70      326.69     38.74 o 
   2  17   0      220.98      232.98     36.61 o 
   3  17   0      278.49      328.08     49.84 o 
   4  17   0      386.98      424.42     61.11 o 
   5  17   0       22.63        0.45     34.46 o 
   0  18   0      735.70      748.17     79.76 o 
   1  18   0       58.77       46.87     28.65 o 
   2  18   0       26.58       48.33     28.30 o 
   3  18   0      112.85      107.81     36.67 o 
   4  18   0       34.24       46.53     33.10 o 
   1  19   0      211.40      198.96     37.09 o 
   2  19   0      754.27      669.55     55.70 o 
   3  19   0      750.11      749.50     90.94 o 
   0  20   0     1525.66     1504.94    119.64 o 
   1  20   0     1001.14      936.18     70.08 o 
   2  20   0      196.26      173.56     36.90 o 
  -8   1   1       78.04       83.61     21.30 o 
  -7   1   1       19.00       19.68     16.96 o 
  -6   1   1      259.76      278.51     20.92 o 
  -5   1   1      759.46      724.66     26.98 o 
  -4   1   1      260.01      322.15     18.76 o 
  -3   1   1     1761.64     1766.66     34.63 o 
  -2   1   1     2502.43     2767.78     86.20 o 
  -1   1   1     3571.91     3884.49     53.80 o 
   1   1   1     2238.65     2282.40     30.19 o 
   2   1   1       97.94      133.14      7.33 o 
   3   1   1     4244.52     4484.07     61.01 o 
   4   1   1       72.50       67.55     11.26 o 
   5   1   1        1.24        0.00     19.22 o 
   6   1   1      265.33      299.68     22.01 o 
   7   1   1     1333.99     1342.56     44.99 o 
   8   1   1      328.95      346.43     29.72 o 
  -8   2   1      728.78      748.82     37.33 o 
  -7   2   1     1227.57     1277.23     42.70 o 
  -6   2   1        4.12       10.62     13.88 o 
  -5   2   1       58.43       53.97     10.08 o 
  -4   2   1      475.55      518.76     17.87 o 
  -3   2   1    11431.03    12722.28    149.76 o 
  -2   2   1     4055.42     4295.82     59.81 o 
  -1   2   1    23993.29    25058.20    556.03 o 
   0   2   1     1390.01     1530.36     44.59 o 
   1   2   1     2624.86     2754.82     48.65 o 
   2   2   1      407.42      451.48     10.62 o 
   3   2   1       83.05       60.37     10.07 o 
   4   2   1     2256.22     2044.80     37.13 o 
   5   2   1      417.25      349.08     21.00 o 
   6   2   1       51.02       61.95     16.48 o 
   7   2   1      145.46      216.44     34.52 o 
   8   2   1        7.24        0.00     26.32 o 
  -8   3   1      173.81      153.11     23.69 o 
  -7   3   1      170.79      155.58     31.84 o 
  -6   3   1      794.03      778.07     30.93 o 
  -5   3   1      244.74      253.33     15.62 o 
  -4   3   1     1169.35     1212.38     27.59 o 
  -3   3   1     3432.66     3498.07     49.90 o 
  -2   3   1     1574.35     1736.28     29.81 o 
  -1   3   1       56.68       59.96      6.77 o 
   0   3   1    12237.42    12860.26    222.98 o 
   1   3   1    12002.94    12413.96    185.37 o 
   2   3   1     2194.73     2112.19     31.45 o 
   3   3   1     3144.52     3263.19     74.32 o 
   4   3   1       40.13       48.41      9.39 o 
   5   3   1      312.00      314.07     25.39 o 
   6   3   1      678.28      718.68     31.04 o 
   7   3   1      322.32      342.30     27.11 o 
   8   3   1      245.67      282.30     33.62 o 
  -8   4   1       52.02       64.36     21.41 o 
  -7   4   1       15.88       42.14     21.98 o 
  -6   4   1     1749.59     1715.85     56.69 o 
  -5   4   1     1055.27     1022.47     27.62 o 
  -4   4   1      138.84      122.51      9.34 o 
  -3   4   1      227.44      253.63     12.37 o 
  -2   4   1     1107.26     1216.60     26.51 o 
  -1   4   1      375.14      362.83     13.42 o 
   0   4   1     1325.31     1542.72     33.12 o 
   1   4   1      184.88      188.35     11.08 o 
   2   4   1     2936.36     3098.45     69.57 o 
   3   4   1      792.30      783.29     17.42 o 
   4   4   1     1027.87     1065.38     26.13 o 
   5   4   1      675.85      666.47     22.99 o 
   6   4   1      395.55      366.27     30.93 o 
   7   4   1      736.03      722.73     35.34 o 
   8   4   1       23.89       22.39     25.54 o 
  -8   5   1       32.72       19.42     23.30 o 
  -7   5   1       45.25       60.85     22.47 o 
  -6   5   1      116.63      110.57     19.03 o 
  -5   5   1     1587.23     1525.06     35.35 o 
  -4   5   1      215.08      191.38     10.80 o 
  -3   5   1     5429.77     5544.64     83.33 o 
  -2   5   1     4615.72     5069.50     71.46 o 
  -1   5   1     8534.95     8824.11    178.31 o 
   0   5   1     3149.71     3109.21     57.50 o 
   1   5   1       77.57       61.05      8.47 o 
   2   5   1     6383.69     6311.75    106.84 o 
   3   5   1     5949.85     6431.55     83.18 o 
   4   5   1       18.19       29.53      7.99 o 
   5   5   1       63.06       63.11     11.72 o 
   6   5   1      817.31      777.84     32.09 o 
   7   5   1      496.20      486.87     38.49 o 
   8   5   1       43.37       40.88     25.56 o 
  -8   6   1      230.11      354.88     77.96 o 
  -7   6   1       43.79       68.72     19.40 o 
  -6   6   1      581.66      556.38     28.38 o 
  -5   6   1      512.76      551.04     21.48 o 
  -4   6   1      416.61      422.55     17.50 o 
  -3   6   1     9487.44    10348.38    137.22 o 
  -2   6   1     5085.63     4904.37     70.79 o 
  -1   6   1     9782.54     9874.41    153.26 o 
   0   6   1    15875.32    17037.05    255.76 o 
   1   6   1      492.09      462.91     21.88 o 
   2   6   1     2908.50     2965.35     60.90 o 
   3   6   1     4709.51     4654.77    107.39 o 
   4   6   1     7374.82     7173.56     89.00 o 
   5   6   1     1956.99     1869.97     40.55 o 
   6   6   1      273.91      250.51     22.11 o 
   7   6   1      140.50      160.96     35.37 o 
   8   6   1       23.54        2.38     27.15 o 
  -8   7   1       35.99       89.12     59.13 o 
  -7   7   1      589.92      627.60     88.61 o 
  -6   7   1     1384.96     1286.31     44.85 o 
  -5   7   1     1066.02     1084.76     33.27 o 
  -4   7   1     2089.37     1920.47     53.67 o 
  -3   7   1     1804.91     1647.50     34.61 o 
  -2   7   1     1819.91     1995.70     37.73 o 
  -1   7   1     1653.20     1860.41     35.04 o 
   0   7   1     1236.17     1103.00     25.87 o 
   1   7   1    10725.45    10923.31    223.11 o 
   2   7   1     5489.72     5269.11    126.24 o 
   3   7   1     1431.88     1301.77     38.69 o 
   4   7   1       12.30       31.90     10.54 o 
   5   7   1        5.99       26.25     13.49 o 
   6   7   1       78.10       91.46     21.81 o 
   7   7   1      140.80      149.07     26.68 o 
   8   7   1      154.66      194.43     34.06 o 
  -8   8   1      144.99      238.30     82.08 o 
  -7   8   1       27.33       38.90     31.82 o 
  -6   8   1        1.42       41.45     24.41 o 
  -5   8   1        0.06        9.19     16.52 o 
  -4   8   1      370.35      387.62     22.57 o 
  -3   8   1      139.03      134.73     12.46 o 
  -2   8   1        0.12        0.00     11.71 o 
  -1   8   1       37.18       62.18     10.40 o 
   0   8   1      741.35      733.74     20.59 o 
   1   8   1      786.49      822.67     30.39 o 
   2   8   1       16.63       15.28     10.89 o 
   3   8   1      205.58      209.52     18.05 o 
   4   8   1      135.50      149.84     17.21 o 
   5   8   1       22.93       17.54     24.97 o 
   6   8   1       76.71       70.98     31.65 o 
   7   8   1        4.35        0.00     30.17 o 
  -7   9   1      123.72      106.32     33.60 o 
  -6   9   1     2017.02     1914.91     79.50 o 
  -5   9   1     2790.81     2562.22     83.25 o 
  -4   9   1      196.42      196.29     15.04 o 
  -3   9   1      491.10      476.31     25.12 o 
  -2   9   1      388.22      392.69     22.63 o 
  -1   9   1     7204.65     7372.07    103.95 o 
   0   9   1     3322.14     3384.17     55.71 o 
   1   9   1      263.89      198.75     19.49 o 
   2   9   1     1680.05     1512.61     69.63 o 
   3   9   1      564.49      562.86     32.19 o 
   4   9   1      599.04      582.20     36.76 o 
   5   9   1      310.23      319.66     27.30 o 
   6   9   1      392.86      427.43     39.68 o 
   7   9   1      677.58      724.86     56.37 o 
  -7  10   1      480.82      516.79     48.64 o 
  -6  10   1      819.76      881.93     55.21 o 
  -5  10   1      753.45      746.28     45.30 o 
  -4  10   1        7.01       29.31     15.57 o 
  -3  10   1     2056.03     2073.83     56.28 o 
  -2  10   1     4301.73     4273.75     88.43 o 
  -1  10   1     4438.71     4249.52     70.56 o 
   0  10   1      290.29      288.95     16.29 o 
   1  10   1        2.69        4.05     11.60 o 
   2  10   1      525.31      530.34     26.80 o 
   3  10   1      104.71       73.29     16.16 o 
   4  10   1     1717.84     1667.21     60.29 o 
   5  10   1     4788.08     4692.12    126.75 o 
   6  10   1      869.17      883.21     56.05 o 
   7  10   1       28.16       39.76     31.57 o 
  -7  11   1       45.81       27.75     31.69 o 
  -6  11   1       27.59       40.51     26.75 o 
  -5  11   1      448.46      403.54     37.78 o 
  -4  11   1      756.49      775.05     35.60 o 
  -3  11   1      511.61      520.68     30.02 o 
  -2  11   1      152.77      139.00     18.81 o 
  -1  11   1      766.52      774.09     25.05 o 
   0  11   1     1355.17     1342.63     41.15 o 
   1  11   1     2653.26     2600.26     67.66 o 
   2  11   1      283.69      288.63     23.07 o 
   3  11   1        2.55       16.31     14.99 o 
   4  11   1      840.26      871.88     38.01 o 
   5  11   1      148.29      180.89     31.59 o 
   6  11   1        1.53        5.76     28.15 o 
   7  11   1       69.42      107.06     34.98 o 
  -7  12   1        9.54       38.99     31.62 o 
  -6  12   1        1.96      122.15     48.11 o 
  -5  12   1       37.54       44.39     26.43 o 
  -4  12   1       12.09        0.00     21.27 o 
  -3  12   1        1.61        0.00     15.96 o 
  -2  12   1      370.68      367.37     25.73 o 
  -1  12   1      225.72      212.47     21.06 o 
   0  12   1       50.90       68.40     13.78 o 
   1  12   1      158.23      152.38     17.61 o 
   2  12   1      487.78      467.57     28.12 o 
   3  12   1       16.89       25.32     16.58 o 
   4  12   1     1281.02     1274.87     47.71 o 
   5  12   1      404.12      444.92    106.51 o 
   6  12   1        4.83        0.00     55.27 o 
   7  12   1       53.12       81.49     72.88 o 
  -6  13   1      766.79      760.04     73.54 o 
  -5  13   1     1311.00     1251.81     62.59 o 
  -4  13   1       55.30       87.91     27.15 o 
  -3  13   1      515.19      495.56     31.70 o 
  -2  13   1     1329.22     1235.29     45.50 o 
  -1  13   1        1.64        0.00     16.06 o 
   0  13   1     1247.90     1441.79    109.80 o 
   1  13   1     3566.87     3435.31     80.36 o 
   2  13   1     2304.06     2298.20     65.12 o 
   3  13   1      316.77      359.20     28.03 o 
   4  13   1      119.79      121.80     23.16 o 
   5  13   1       37.03       46.96     28.12 o 
   6  13   1       23.07       56.16     33.09 o 
  -6  14   1      383.62      329.02     58.03 o 
  -5  14   1       43.78       19.64     25.24 o 
  -4  14   1      358.61      431.52     32.02 o 
  -3  14   1      687.37      776.30     38.46 o 
  -2  14   1      353.90      345.83     26.74 o 
  -1  14   1      702.80      652.81     33.22 o 
   0  14   1      350.83      377.35     26.80 o 
   1  14   1     1502.81     1498.69     50.67 o 
   2  14   1      150.76      187.75     23.53 o 
   3  14   1     2234.84     2164.51     65.98 o 
   4  14   1     1762.35     1804.05     72.52 o 
   5  14   1     1405.46     1278.62    106.73 o 
   6  14   1      135.36      140.24     54.58 o 
  -6  15   1       12.97       95.59     54.14 o 
  -5  15   1      617.48      548.38     46.56 o 
  -4  15   1      569.33      619.38     38.27 o 
  -3  15   1        9.13        4.04     19.07 o 
  -2  15   1      544.08      543.01     34.05 o 
  -1  15   1      487.39      459.53     40.32 o 
   0  15   1       35.89       69.14     25.23 o 
   1  15   1       33.88       49.69     19.56 o 
   2  15   1      463.62      485.10     33.71 o 
   3  15   1      402.60      428.42     32.83 o 
   4  15   1       25.69       82.50     39.38 o 
   5  15   1       51.39       45.25     30.88 o 
  -5  16   1      128.35       97.88     31.96 o 
  -4  16   1        4.09       11.69     23.70 o 
  -3  16   1       96.62      120.84     32.18 o 
  -2  16   1        0.12       18.00     23.44 o 
  -1  16   1       99.94       76.56     24.99 o 
   0  16   1      220.81      206.69     36.46 o 
   1  16   1        0.34       21.09     25.11 o 
   2  16   1       40.95       59.03     23.05 o 
   3  16   1       32.88       25.18     23.20 o 
   4  16   1      100.78       92.48     66.79 o 
   5  16   1       71.01       35.92     55.86 o 
  -5  17   1      344.66      313.33     43.12 o 
  -4  17   1       72.44      134.54     27.96 o 
  -3  17   1       34.80       49.10     26.57 o 
  -2  17   1       69.24       82.30     30.19 o 
  -1  17   1      160.00      178.82     29.98 o 
   0  17   1      117.88      138.51     31.86 o 
   1  17   1      223.34      296.46     37.32 o 
   2  17   1      125.46      158.26     39.53 o 
   3  17   1      248.56      255.69     29.96 o 
   4  17   1        3.20       44.09     29.65 o 
  -4  18   1       86.31       57.15     48.04 o 
  -3  18   1       80.01       98.05     32.59 o 
  -2  18   1      403.40      383.68     42.95 o 
  -1  18   1      993.41      933.09     64.75 o 
   0  18   1      275.40      283.77     47.79 o 
   1  18   1       86.27       86.59     31.94 o 
   2  18   1       89.15      119.17     31.50 o 
   3  18   1      729.58      695.42     56.26 o 
   4  18   1      548.31      638.61     54.85 o 
  -3  19   1      159.60      190.76     40.51 o 
  -2  19   1       26.39       61.21     29.15 o 
  -1  19   1        9.95        1.75     28.89 o 
   0  19   1      156.98      193.66     35.00 o 
   1  19   1      693.08      730.12     58.75 o 
   2  19   1      348.63      425.96     45.49 o 
   3  19   1        0.79       43.03     33.55 o 
  -2  20   1       20.73       60.78     34.99 o 
  -1  20   1        4.02       36.35     33.73 o 
   0  20   1        6.72       28.44     34.74 o 
   1  20   1       38.53       16.16     35.36 o 
   2  20   1       34.33       52.17     32.20 o 
  -8   0   2      203.60      187.44     33.32 o 
  -7   0   2       29.19       21.43     22.33 o 
  -6   0   2      323.63      274.38     29.25 o 
  -5   0   2       99.11       96.80     18.95 o 
  -4   0   2      266.27      239.56     21.01 o 
  -3   0   2    14061.36    15379.59    276.40 o 
  -2   0   2    55472.59    61113.20   1116.36 o 
  -1   0   2     6061.01     6368.55     97.03 o 
   0   0   2      265.30      310.28      9.26 o 
   1   0   2     1549.11     1515.63     33.73 o 
   2   0   2      197.74      200.28      9.42 o 
   3   0   2     3483.49     3617.98     84.23 o 
   4   0   2     1686.55     1634.18     54.35 o 
   5   0   2      160.51      205.82     35.92 o 
   6   0   2       23.80       46.16     29.93 o 
   7   0   2      473.40      489.31     43.45 o 
   8   0   2      319.37      275.24     86.79 o 
  -8   1   2       23.60       16.30     19.22 o 
  -7   1   2        5.54        5.74     16.07 o 
  -6   1   2       81.15       86.38     15.01 o 
  -5   1   2     1111.69     1035.55     31.09 o 
  -4   1   2     6615.21     6873.50    137.84 o 
  -3   1   2     2299.40     2391.47     37.10 o 
  -2   1   2    50672.38    55157.00    599.88 o 
  -1   1   2    20570.15    21987.55    264.67 o 
   0   1   2     8808.06     9824.91    119.87 o 
   1   1   2     2660.52     2909.39     35.06 o 
   2   1   2    11656.46    12586.96    170.85 o 
   3   1   2     1014.33     1011.35     21.48 o 
   4   1   2     1058.68     1118.83     41.53 o 
   5   1   2      917.88      876.95     39.04 o 
   6   1   2      182.02      170.47     19.77 o 
   7   1   2      224.15      250.77     41.01 o 
   8   1   2       10.04        0.00     28.39 o 
  -8   2   2        1.15       23.12     20.31 o 
  -7   2   2      161.82      164.96     21.24 o 
  -6   2   2        4.06       15.71     13.55 o 
  -5   2   2       14.94       24.68     11.13 o 
  -4   2   2      491.82      485.16     15.90 o 
  -3   2   2      282.30      294.47     13.47 o 
  -2   2   2    18857.96    21272.70    275.54 o 
  -1   2   2     8386.05     8887.13    132.07 o 
   0   2   2      423.72      385.56     15.23 o 
   1   2   2     2652.36     2726.60     80.93 o 
   2   2   2     1603.65     1576.77     39.38 o 
   3   2   2       88.90       87.88      8.15 o 
   4   2   2       73.33       62.63      9.09 o 
   5   2   2      298.41      307.60     20.37 o 
   6   2   2      110.86      129.78     19.47 o 
   7   2   2      555.93      537.31     32.02 o 
   8   2   2      124.23      106.52     23.41 o 
  -8   3   2      251.49      224.90     25.74 o 
  -7   3   2      645.62      669.02     31.77 o 
  -6   3   2     1160.67     1217.62     41.53 o 
  -5   3   2      828.65      847.16     24.91 o 
  -4   3   2     4431.12     4911.21     68.98 o 
  -3   3   2       86.01       95.34      8.84 o 
  -2   3   2    11330.95    12224.84    167.91 o 
  -1   3   2     7587.83     8107.35    214.18 o 
   0   3   2     4897.92     5236.88     99.43 o 
   1   3   2      117.20       76.36     10.68 o 
   2   3   2      210.27      229.94      9.81 o 
   3   3   2     1275.16     1330.80     23.41 o 
   4   3   2      241.03      235.00     13.32 o 
   5   3   2     1314.05     1277.69     37.29 o 
   6   3   2     1446.90     1554.36     45.04 o 
   7   3   2      324.14      341.41     27.46 o 
   8   3   2       79.81      126.26     25.85 o 
  -8   4   2      714.99      683.47     35.38 o 
  -7   4   2      164.83      166.59     21.19 o 
  -6   4   2     1556.22     1567.59     43.88 o 
  -5   4   2     3132.11     3134.60     54.33 o 
  -4   4   2     7661.31     7358.75     96.67 o 
  -3   4   2     2679.61     2448.02     42.24 o 
  -2   4   2       27.60       11.13      7.65 o 
  -1   4   2      285.11      258.31     25.90 o 
   0   4   2       94.76      120.08     13.20 o 
   1   4   2     1576.57     1591.01     43.11 o 
   2   4   2      618.83      471.74     16.56 o 
   3   4   2     4802.33     4481.24     57.72 o 
   4   4   2     5072.32     5215.08     79.01 o 
   5   4   2     1048.88     1102.97     35.58 o 
   6   4   2      117.88      156.38     21.08 o 
   7   4   2      568.26      604.87     42.53 o 
   8   4   2      418.74      430.78     41.56 o 
  -8   5   2       59.49       43.76     20.70 o 
  -7   5   2      492.11      478.38     28.54 o 
  -6   5   2     1131.20     1143.10     54.05 o 
  -5   5   2      498.60      528.51     21.23 o 
  -4   5   2       96.76      121.47     10.76 o 
  -3   5   2        6.55        7.58      9.42 o 
  -2   5   2     1302.90     1268.42     43.42 o 
  -1   5   2       32.76       88.31      9.83 o 
   0   5   2      151.51      120.18     18.72 o 
   1   5   2      262.32      225.86     16.68 o 
   2   5   2      108.03      107.55     11.53 o 
   3   5   2     2750.61     3132.98     55.12 o 
   4   5   2     4197.97     4515.02     60.85 o 
   5   5   2      276.14      245.03     15.96 o 
   6   5   2        4.34        0.20     16.29 o 
   7   5   2      679.32      635.86     41.27 o 
   8   5   2       41.63        0.00     24.82 o 
  -8   6   2      111.39      130.84     27.66 o 
  -7   6   2        0.24       10.28     19.70 o 
  -6   6   2        1.19        2.90     15.35 o 
  -5   6   2      419.24      427.72     19.86 o 
  -4   6   2      120.16      140.58     12.34 o 
  -3   6   2      510.78      523.92     21.18 o 
  -2   6   2      750.26      817.59     22.94 o 
  -1   6   2      864.06      860.04     23.53 o 
   0   6   2     2439.45     2615.52     62.76 o 
   1   6   2     6180.63     6664.43    113.82 o 
   2   6   2      383.65      420.90     20.39 o 
   3   6   2        0.14       25.25     11.31 o 
   4   6   2      129.98      157.52     11.36 o 
   5   6   2       23.99       27.32     11.60 o 
   6   6   2      167.66      163.20     23.63 o 
   7   6   2        6.68       39.97     24.83 o 
   8   6   2        0.24       34.94     25.51 o 
  -8   7   2      143.26      184.40     79.63 o 
  -7   7   2      177.71      226.51     58.72 o 
  -6   7   2      672.84      768.38     36.20 o 
  -5   7   2      107.88      141.45     16.79 o 
  -4   7   2      211.96      214.03     14.87 o 
  -3   7   2        3.94       21.22     16.36 o 
  -2   7   2     4442.05     4461.26     83.01 o 
  -1   7   2     6315.78     6528.36     96.79 o 
   0   7   2      829.03      655.86     24.90 o 
   1   7   2     6237.41     6316.16    111.13 o 
   2   7   2     3426.34     3731.12     75.49 o 
   3   7   2      593.27      617.36     28.79 o 
   4   7   2      606.02      591.69     23.53 o 
   5   7   2      790.86      809.11     39.86 o 
   6   7   2      462.93      490.41     57.99 o 
   7   7   2      213.43      215.26     29.61 o 
   8   7   2        4.94        5.75     22.62 o 
  -8   8   2       14.44       61.06     34.90 o 
  -7   8   2        2.38       25.82     52.00 o 
  -6   8   2       26.03       32.93     25.39 o 
  -5   8   2       41.91       37.94     16.14 o 
  -4   8   2     3486.31     3375.12     59.74 o 
  -3   8   2     3646.94     3596.57    102.22 o 
  -2   8   2     4032.81     4346.55     93.23 o 
  -1   8   2      174.87      131.20     13.72 o 
   0   8   2     6907.49     7639.73    217.57 o 
   1   8   2     8786.11     9153.48    153.66 o 
   2   8   2     2085.92     1885.20     49.26 o 
   3   8   2     3267.79     3109.69     69.96 o 
   4   8   2     2488.41     2367.18     59.42 o 
   5   8   2       65.98       76.89     19.79 o 
   6   8   2      356.24      312.18     37.52 o 
   7   8   2      291.82      285.01     39.73 o 
  -7   9   2      297.20      330.77     43.21 o 
  -6   9   2      397.42      435.70     70.43 o 
  -5   9   2      138.56      138.00     19.32 o 
  -4   9   2      678.00      603.69     22.81 o 
  -3   9   2       92.85       93.02     13.19 o 
  -2   9   2      496.88      460.84     20.06 o 
  -1   9   2      831.21      787.50     24.06 o 
   0   9   2     4042.57     3951.15     80.17 o 
   1   9   2      280.76      193.99     17.91 o 
   2   9   2      187.39      211.23     18.74 o 
   3   9   2      364.88      352.04     23.40 o 
   4   9   2        7.58        9.36     15.21 o 
   5   9   2      258.93      240.78     26.85 o 
   6   9   2      486.42      513.26     59.47 o 
   7   9   2       84.81       94.35     33.33 o 
  -7  10   2       55.29       40.49     31.22 o 
  -6  10   2       95.73       97.45     39.25 o 
  -5  10   2       26.56       43.99     25.43 o 
  -4  10   2      168.49      172.19     20.91 o 
  -3  10   2       27.79       35.18     16.36 o 
  -2  10   2       12.80       38.57     12.39 o 
  -1  10   2      138.62      179.88     14.73 o 
   0  10   2        2.35        0.00     12.79 o 
   1  10   2       16.51       29.37     19.48 o 
   2  10   2      144.27      118.90     15.79 o 
   3  10   2       10.75        0.00     14.45 o 
   4  10   2       84.56      112.07     17.66 o 
   5  10   2        4.76       30.15     40.49 o 
   6  10   2      367.80      323.37     39.58 o 
   7  10   2       92.84       77.51     34.21 o 
  -7  11   2      642.56      658.75     53.63 o 
  -6  11   2      163.08      203.98     49.61 o 
  -5  11   2       86.72       67.71     25.78 o 
  -4  11   2       24.81       42.64     20.22 o 
  -3  11   2      202.90      188.63     24.98 o 
  -2  11   2      466.96      465.96     21.64 o 
  -1  11   2     1827.25     1650.55     37.68 o 
   0  11   2     1304.36     1221.57     40.13 o 
   1  11   2     2879.45     2877.91     68.85 o 
   2  11   2      463.58      472.39     27.01 o 
   3  11   2      911.27      847.57     36.64 o 
   4  11   2      238.83      278.08     25.25 o 
   5  11   2      324.82      324.64     40.01 o 
   6  11   2      338.26      403.50     42.97 o 
   7  11   2       68.44      108.10     72.00 o 
  -7  12   2       63.24      130.57     98.98 o 
  -6  12   2       25.45       35.81     27.13 o 
  -5  12   2      710.72      652.61     46.04 o 
  -4  12   2     1398.86     1392.90     62.35 o 
  -3  12   2      445.50      508.77     29.18 o 
  -2  12   2     4141.88     4161.92     71.83 o 
  -1  12   2      457.52      501.43     22.33 o 
   0  12   2     1097.35     1123.47     39.66 o 
   1  12   2     3607.80     3458.54     79.77 o 
   2  12   2     3576.71     3287.96    123.74 o 
   3  12   2     1686.06     1808.10     57.11 o 
   4  12   2      826.21      875.05     59.93 o 
   5  12   2        3.02       38.10     30.87 o 
   6  12   2        0.62        3.23     45.25 o 
  -6  13   2      750.92      718.23     51.29 o 
  -5  13   2      193.66      210.58     32.99 o 
  -4  13   2       37.87       51.27     26.72 o 
  -3  13   2      337.20      323.37     25.90 o 
  -2  13   2      124.25      136.64     19.89 o 
  -1  13   2      130.41      134.74     20.89 o 
   0  13   2     1884.46     1755.05     52.60 o 
   1  13   2     2883.65     2825.81     83.70 o 
   2  13   2     1352.05     1361.36     48.76 o 
   3  13   2       10.54       23.42     18.84 o 
   4  13   2       10.25       13.96     40.98 o 
   5  13   2      258.68      330.22     50.56 o 
   6  13   2      658.59      644.69    111.25 o 
  -6  14   2       30.28       63.82     29.94 o 
  -5  14   2       56.40       36.45     30.93 o 
  -4  14   2        1.22       16.93     21.53 o 
  -3  14   2       59.43       54.88     20.23 o 
  -2  14   2       49.99       53.20     17.01 o 
  -1  14   2      438.15      468.49     40.10 o 
   0  14   2      809.20      782.08     54.09 o 
   1  14   2       21.98       22.25     18.96 o 
   2  14   2        1.30       28.32     18.97 o 
   3  14   2      112.38      135.54     34.48 o 
   4  14   2      130.60      128.59     31.05 o 
   5  14   2       73.30       52.98     31.22 o 
   6  14   2       46.27       63.43     57.65 o 
  -6  15   2      682.47      559.33     49.50 o 
  -5  15   2      377.20      435.79     42.69 o 
  -4  15   2      114.67       75.86     25.47 o 
  -3  15   2      345.48      345.29     29.01 o 
  -2  15   2      191.73      186.79     24.20 o 
  -1  15   2      395.37      395.29     38.24 o 
   0  15   2      198.03      172.21     30.02 o 
   1  15   2      712.69      706.03     36.72 o 
   2  15   2     1698.09     1552.46     56.60 o 
   3  15   2       62.22       70.85     22.97 o 
   4  15   2      432.36      369.79     40.70 o 
   5  15   2      528.26      615.25     51.07 o 
  -5  16   2      578.68      608.33     48.37 o 
  -4  16   2     1020.04     1049.94     49.56 o 
  -3  16   2      481.25      506.82     34.52 o 
  -2  16   2     1281.26     1153.32     65.91 o 
  -1  16   2      454.42      502.75     53.51 o 
   0  16   2        1.63       28.03     22.95 o 
   1  16   2     1304.54     1345.56     64.27 o 
   2  16   2     2780.95     2549.08     75.95 o 
   3  16   2     1262.80     1252.81     54.29 o 
   4  16   2      602.63      596.27     50.68 o 
   5  16   2      143.58      156.75     36.65 o 
  -5  17   2      161.70      189.67     37.81 o 
  -4  17   2       14.92        6.93     23.70 o 
  -3  17   2      124.88      106.54     31.45 o 
  -2  17   2       35.10       63.29     25.58 o 
  -1  17   2      704.51      773.88     56.83 o 
   0  17   2      216.57      259.94     36.43 o 
   1  17   2        3.47        1.07     34.86 o 
   2  17   2        4.30        0.00     21.82 o 
   3  17   2       99.04       69.55     25.94 o 
   4  17   2      148.56      146.58     43.90 o 
  -4  18   2        0.09       33.90     32.62 o 
  -3  18   2        3.70       34.27     29.53 o 
  -2  18   2      123.33      174.01     31.68 o 
  -1  18   2      157.22      110.24     33.36 o 
   0  18   2        6.12       13.70     27.46 o 
   1  18   2      113.32      137.02     31.36 o 
   2  18   2        0.22       20.47     30.26 o 
   3  18   2       16.78       50.25     28.36 o 
   4  18   2       79.18       93.58     40.32 o 
  -3  19   2        0.62       16.29     30.30 o 
  -2  19   2      520.46      527.52     49.11 o 
  -1  19   2      822.57      886.65     73.13 o 
   0  19   2      846.74      792.16     62.94 o 
   1  19   2      848.93      829.27    101.68 o 
   2  19   2      512.44      433.44     47.36 o 
   3  19   2        0.24        0.00     31.26 o 
  -2  20   2      159.54      185.04     40.29 o 
  -1  20   2      101.40      133.30     39.83 o 
   0  20   2       18.84       56.06     35.88 o 
   1  20   2      122.38      146.12     36.62 o 
   2  20   2      371.68      381.56     45.38 o 
  -8   1   3      120.11      126.62     21.36 o 
  -7   1   3       23.24       15.85     16.61 o 
  -6   1   3      301.33      305.53     29.53 o 
  -5   1   3        5.94        0.46     11.60 o 
  -4   1   3      397.26      435.91     18.51 o 
  -3   1   3    15728.42    17070.05    196.40 o 
  -2   1   3    21350.92    22503.24    272.22 o 
  -1   1   3     1147.81     1127.41     20.17 o 
   0   1   3     9243.53     9664.72    127.95 o 
   1   1   3      218.40      235.99      9.07 o 
   2   1   3     2602.00     2488.33     53.60 o 
   3   1   3        9.57        5.80      6.77 o 
   4   1   3      318.37      277.99     12.96 o 
   5   1   3      443.47      485.70     24.62 o 
   6   1   3      246.75      255.60     23.55 o 
   7   1   3       80.38      104.00     21.89 o 
   8   1   3       89.03       75.70     25.90 o 
  -8   2   3        0.28       10.90     20.10 o 
  -7   2   3      246.12      342.93     89.96 o 
  -6   2   3      348.86      382.07     22.76 o 
  -5   2   3     3825.80     3897.61     69.50 o 
  -4   2   3    11229.74    11252.25    172.72 o 
  -3   2   3     1296.52     1356.67     47.13 o 
  -2   2   3    17643.30    18766.12    263.60 o 
  -1   2   3      142.31      157.24      9.13 o 
   0   2   3     4810.66     4817.14     75.30 o 
   1   2   3    11498.42    11672.65    134.85 o 
   2   2   3     1421.07     1354.11     25.02 o 
   3   2   3     3284.71     3557.26     52.79 o 
   4   2   3      267.62      260.57     13.23 o 
   5   2   3     1747.71     1743.26     45.06 o 
   6   2   3     2789.09     2822.08    105.70 o 
   7   2   3     1036.19     1074.54     42.05 o 
   8   2   3      638.85      713.37     45.13 o 
  -8   3   3      111.11      153.93     24.98 o 
  -7   3   3     1834.60     1824.58     50.78 o 
  -6   3   3     1127.90     1049.43     34.89 o 
  -5   3   3       52.69       80.83     13.44 o 
  -4   3   3      818.91      870.04     22.23 o 
  -3   3   3     4848.08     4746.19     69.59 o 
  -2   3   3     1840.59     1713.67     33.98 o 
  -1   3   3     3986.84     4028.49     61.60 o 
   0   3   3     1879.14     1776.93     44.33 o 
   1   3   3     3007.44     3115.69     69.36 o 
   2   3   3      873.93      822.18     18.75 o 
   3   3   3        7.34       16.58      7.61 o 
   4   3   3      559.01      561.78     18.85 o 
   5   3   3      552.63      644.13     29.80 o 
   6   3   3     1139.70     1206.54     52.94 o 
   7   3   3       26.15       34.61     19.93 o 
   8   3   3      257.48      261.20     34.37 o 
  -8   4   3       21.46        2.45     27.31 o 
  -7   4   3       13.92       31.82     22.08 o 
  -6   4   3      407.20      379.55     24.06 o 
  -5   4   3      452.59      513.86     25.06 o 
  -4   4   3     1121.14     1106.86     25.80 o 
  -3   4   3       53.89       68.77      9.11 o 
  -2   4   3     1548.38     1767.06     35.57 o 
  -1   4   3      901.73     1010.57     47.36 o 
   0   4   3      858.19      876.48     30.27 o 
   1   4   3      897.31      943.54     33.56 o 
   2   4   3     1266.79     1369.78     36.45 o 
   3   4   3      135.28      142.53      9.37 o 
   4   4   3     1328.38     1490.11     32.34 o 
   5   4   3      337.82      382.53     22.70 o 
   6   4   3      161.35      145.15     20.62 o 
   7   4   3        3.75       15.67     18.29 o 
   8   4   3        4.07       19.95     26.27 o 
  -8   5   3       29.98       17.10     20.83 o 
  -7   5   3       22.69        9.38     16.96 o 
  -6   5   3      662.15      643.18     31.41 o 
  -5   5   3      364.68      382.47     21.35 o 
  -4   5   3      267.28      264.96     14.99 o 
  -3   5   3     1578.44     1491.43     35.19 o 
  -2   5   3     4260.12     4161.04     68.46 o 
  -1   5   3     7401.60     8003.29    158.85 o 
   0   5   3     3854.59     3965.87    128.12 o 
   1   5   3      971.19      943.23     46.63 o 
   2   5   3     3118.46     3114.73    175.06 o 
   3   5   3     2981.55     2852.36     49.37 o 
   4   5   3     2456.10     2348.26     38.84 o 
   5   5   3      649.71      560.33     26.65 o 
   6   5   3       12.89       24.11     16.28 o 
   7   5   3       66.72       68.58     23.32 o 
   8   5   3       72.63       96.87     35.06 o 
  -8   6   3       54.52       43.72     29.89 o 
  -7   6   3      370.53      351.96     25.54 o 
  -6   6   3      182.07      234.81     21.01 o 
  -5   6   3     2335.05     2296.67     49.63 o 
  -4   6   3     4208.74     4047.43     74.12 o 
  -3   6   3     4481.63     4733.87     80.05 o 
  -2   6   3     1808.32     1977.55     52.94 o 
  -1   6   3        6.59       28.98      7.91 o 
   0   6   3     1583.32     1449.12     43.93 o 
   1   6   3    11567.56    11554.06    382.18 o 
   2   6   3    11307.06    11794.36    189.57 o 
   3   6   3     1285.11     1236.54     36.18 o 
   4   6   3       24.47       33.48      9.51 o 
   5   6   3      115.88      133.69     16.76 o 
   6   6   3      572.83      653.39     39.27 o 
   7   6   3      384.21      387.96     36.47 o 
   8   6   3      250.87      268.99     35.98 o 
  -8   7   3      196.58      167.86     36.56 o 
  -7   7   3      911.32      835.09     40.28 o 
  -6   7   3      326.11      306.50     28.56 o 
  -5   7   3       44.73       78.69     17.72 o 
  -4   7   3       36.26       47.07     22.21 o 
  -3   7   3     1648.47     1604.24     39.23 o 
  -2   7   3     1682.92     1586.87     43.22 o 
  -1   7   3     1090.04      988.97     29.98 o 
   0   7   3      258.08      213.04     19.23 o 
   1   7   3       64.34       73.14     15.39 o 
   2   7   3       24.09       37.88     16.95 o 
   3   7   3     1056.13      864.40     31.09 o 
   4   7   3     2590.30     2576.89     54.96 o 
   5   7   3      884.18      893.11     56.86 o 
   6   7   3      508.29      456.40     52.63 o 
   7   7   3       31.98       15.57     25.58 o 
  -8   8   3       13.06       50.42     34.08 o 
  -7   8   3       17.69       24.57     28.11 o 
  -6   8   3        0.31       21.49     19.68 o 
  -5   8   3      614.55      598.00     29.34 o 
  -4   8   3       47.49       30.45     12.36 o 
  -3   8   3      312.73      332.79     18.87 o 
  -2   8   3      450.25      499.65     38.28 o 
  -1   8   3      860.76      808.83     34.18 o 
   0   8   3     1718.08     2025.24     91.19 o 
   1   8   3        6.30       12.87     11.57 o 
   2   8   3     2533.03     2747.11     64.17 o 
   3   8   3      269.29      284.69     30.14 o 
   4   8   3      459.81      408.48     21.97 o 
   5   8   3        3.73       24.45     18.25 o 
   6   8   3       22.00       72.86     50.84 o 
   7   8   3       18.48       62.00     31.93 o 
  -7   9   3     1102.45      991.70     59.70 o 
  -6   9   3      698.44      712.11     48.45 o 
  -5   9   3        5.10        3.84     16.66 o 
  -4   9   3      261.61      272.22     17.65 o 
  -3   9   3     1591.45     1564.58     37.29 o 
  -2   9   3     1729.32     1606.63     36.45 o 
  -1   9   3      995.76      905.02     25.88 o 
   0   9   3      411.48      418.64     26.30 o 
   1   9   3      992.66     1090.39     56.18 o 
   2   9   3        8.83        0.00     12.67 o 
   3   9   3      799.52      760.25     32.14 o 
   4   9   3     1200.12     1323.28     44.18 o 
   5   9   3      667.36      693.65     37.89 o 
   6   9   3       71.06       89.63     28.38 o 
   7   9   3        0.27       10.83     28.39 o 
  -7  10   3      148.96      171.86     35.05 o 
  -6  10   3      398.45      368.10     36.29 o 
  -5  10   3     2162.84     2179.98     77.81 o 
  -4  10   3      796.31      775.22     34.78 o 
  -3  10   3       68.54       62.57     18.56 o 
  -2  10   3      428.18      474.00     21.01 o 
  -1  10   3     4173.78     4140.93     67.79 o 
   0  10   3     7005.45     6469.98    140.48 o 
   1  10   3     3617.16     3171.22     72.96 o 
   2  10   3     1402.73     1227.24     41.92 o 
   3  10   3      662.70      630.20     31.46 o 
   4  10   3      126.31      162.43     20.63 o 
   5  10   3        2.19        0.00     18.29 o 
   6  10   3      235.42      280.01     41.21 o 
   7  10   3      108.55      141.48     39.47 o 
  -7  11   3      640.05      772.04     57.37 o 
  -6  11   3      249.92      213.62     32.35 o 
  -5  11   3      154.23       98.43     28.48 o 
  -4  11   3       37.10       31.15     16.69 o 
  -3  11   3      720.55      681.55     26.84 o 
  -2  11   3     1975.36     1919.33     42.84 o 
  -1  11   3      696.64      705.98     24.20 o 
   0  11   3       65.42       59.51     15.40 o 
   1  11   3      101.05      119.01     17.33 o 
   2  11   3     1300.00     1255.65     44.17 o 
   3  11   3     1893.30     1875.29     56.56 o 
   4  11   3     1010.35     1040.73    121.49 o 
   5  11   3      340.21      315.88     34.04 o 
   6  11   3       18.87        3.57     28.26 o 
   7  11   3       11.42       43.95     36.16 o 
  -7  12   3      104.14       65.56     39.03 o 
  -6  12   3      231.66      210.03     34.96 o 
  -5  12   3       34.10        0.00     40.82 o 
  -4  12   3      809.76      787.50     38.29 o 
  -3  12   3      636.67      611.77     32.58 o 
  -2  12   3      206.38      213.50     26.76 o 
  -1  12   3       47.36       68.75     14.32 o 
   0  12   3      209.23      238.09     22.41 o 
   1  12   3        3.64        0.00     15.15 o 
   2  12   3      151.02      167.54     43.63 o 
   3  12   3       62.48       61.61     19.10 o 
   4  12   3      209.08      225.69     59.98 o 
   5  12   3       23.88       11.42     25.25 o 
   6  12   3        6.95       25.70     31.12 o 
  -6  13   3        2.62       34.41     32.72 o 
  -5  13   3        0.27        0.00     25.07 o 
  -4  13   3       98.49       89.99     21.14 o 
  -3  13   3        6.79       22.71     18.53 o 
  -2  13   3     2068.00     2028.81     57.57 o 
  -1  13   3     2871.72     2829.04     55.81 o 
   0  13   3      689.34      711.17     33.35 o 
   1  13   3      711.64      683.02     34.27 o 
   2  13   3     1194.82     1120.69     44.68 o 
   3  13   3     2916.43     2958.52     89.20 o 
   4  13   3      812.27      880.26     52.46 o 
   5  13   3      421.74      437.05     42.63 o 
   6  13   3      114.17      139.33     37.71 o 
  -6  14   3      263.74      216.38     36.17 o 
  -5  14   3     1003.23     1024.10     59.24 o 
  -4  14   3      167.47      229.23     26.43 o 
  -3  14   3        3.84       12.36     18.97 o 
  -2  14   3       31.79       45.95     20.69 o 
  -1  14   3      114.63      148.67     20.89 o 
   0  14   3     2080.94     2071.79     60.94 o 
   1  14   3     3136.73     3048.37     91.69 o 
   2  14   3      852.67      803.41     39.73 o 
   3  14   3      112.60      169.70     24.49 o 
   4  14   3        3.11        9.85     26.23 o 
   5  14   3       37.15        7.08     30.67 o 
   6  14   3      421.61      457.67    139.36 o 
  -6  15   3        1.66       14.44     30.25 o 
  -5  15   3       80.19       82.29     31.90 o 
  -4  15   3      322.39      356.99     30.92 o 
  -3  15   3      313.45      314.46     28.75 o 
  -2  15   3      374.39      446.06     41.11 o 
  -1  15   3      795.78      756.15     52.25 o 
   0  15   3      114.67       90.37     21.61 o 
   1  15   3        0.35       26.37     19.01 o 
   2  15   3      305.71      257.53     27.54 o 
   3  15   3      238.78      341.51     44.66 o 
   4  15   3      467.05      447.30     43.07 o 
   5  15   3      356.61      287.76     74.48 o 
  -5  16   3        0.63       30.81     31.03 o 
  -4  16   3       77.55       57.72     26.48 o 
  -3  16   3       84.72      136.15     30.22 o 
  -2  16   3      390.24      383.10     39.63 o 
  -1  16   3       62.33       97.39     27.98 o 
   0  16   3       51.91       68.83     24.89 o 
   1  16   3      281.48      248.12     29.19 o 
   2  16   3        2.98       13.43     21.86 o 
   3  16   3       68.91       87.51     28.84 o 
   4  16   3        8.49        5.36     29.72 o 
   5  16   3        1.85       48.66     33.34 o 
  -5  17   3      171.36      170.74     37.01 o 
  -4  17   3      307.70      337.94     41.41 o 
  -3  17   3      115.71       99.54     31.25 o 
  -2  17   3      353.53      397.57     43.30 o 
  -1  17   3      477.57      445.24     45.22 o 
   0  17   3        2.73        0.00     23.27 o 
   1  17   3        0.10        7.34     24.80 o 
   2  17   3      371.95      374.42     40.09 o 
   3  17   3      698.68      756.18     50.60 o 
   4  17   3      474.33      517.29     50.30 o 
  -4  18   3      220.89      299.41     39.83 o 
  -3  18   3       40.59       40.16     29.93 o 
  -2  18   3       23.49        1.84     48.08 o 
  -1  18   3      180.10      191.87     34.00 o 
   0  18   3      601.07      669.71     56.46 o 
   1  18   3     1203.94     1322.66     76.12 o 
   2  18   3      579.11      651.16     54.48 o 
   3  18   3       12.84       58.52     27.17 o 
   4  18   3       20.28        7.47     34.04 o 
  -3  19   3       38.61       54.54     32.69 o 
  -2  19   3      309.98      289.32     40.13 o 
  -1  19   3      619.13      548.65     52.17 o 
   0  19   3      198.96      190.35     37.88 o 
   1  19   3        1.17        4.79     30.16 o 
   2  19   3       97.17      103.34     38.03 o 
   3  19   3      317.85      319.03     41.68 o 
  -2  20   3       61.27       81.24     35.31 o 
  -1  20   3        5.18       19.84     34.69 o 
   0  20   3      110.61       64.45     35.14 o 
   1  20   3      143.75       69.30     34.19 o 
  -8   0   4       87.86      129.24     30.95 o 
  -7   0   4      345.98      372.29     34.65 o 
  -6   0   4     2271.06     2315.95     74.07 o 
  -5   0   4      357.10      414.32     50.05 o 
  -4   0   4      113.48      133.85     16.80 o 
  -3   0   4     1218.33     1361.09     48.41 o 
  -2   0   4     2277.92     2185.05     49.78 o 
  -1   0   4    29373.28    31053.03    520.65 o 
   0   0   4    29156.59    31068.40    523.25 o 
   1   0   4      125.39      125.21      9.69 o 
   2   0   4     1132.45     1063.76     27.57 o 
   3   0   4        2.23        8.21      8.14 o 
   4   0   4     1699.76     1613.10     56.23 o 
   5   0   4     1897.93     1969.55     68.07 o 
   6   0   4      199.81      222.44     64.12 o 
   7   0   4      580.83      631.65     48.57 o 
   8   0   4      118.74      132.26     38.61 o 
  -8   1   4       70.00       78.27     20.28 o 
  -7   1   4        3.92        4.73     15.01 o 
  -6   1   4      542.24      519.46     25.07 o 
  -5   1   4      511.39      517.59     21.62 o 
  -4   1   4     1836.20     1661.84     31.83 o 
  -3   1   4     1169.81     1106.94     23.93 o 
  -2   1   4      497.71      581.39     13.73 o 
  -1   1   4     2095.75     2264.96     35.10 o 
   0   1   4    22850.47    25573.41    369.56 o 
   1   1   4      796.53      713.02     14.58 o 
   2   1   4       74.35       59.85      5.98 o 
   3   1   4      473.45      410.50     12.39 o 
   4   1   4     1325.90     1277.01     28.41 o 
   5   1   4       13.27        0.00     13.65 o 
   6   1   4      178.24      165.60     20.93 o 
   7   1   4      648.61      643.94     34.51 o 
   8   1   4      451.89      532.77     42.25 o 
  -8   2   4       12.79       28.58     19.62 o 
  -7   2   4      133.31      125.71     19.09 o 
  -6   2   4      285.40      264.02     19.57 o 
  -5   2   4      530.22      503.81     22.22 o 
  -4   2   4     8130.55     8301.59    124.33 o 
  -3   2   4     3218.20     3535.06     55.05 o 
  -2   2   4     2974.56     3251.49     48.56 o 
  -1   2   4     3311.37     3280.67     52.90 o 
   0   2   4    10452.68    11658.84    144.99 o 
   1   2   4     3165.49     3463.58     47.52 o 
   2   2   4       26.11       31.40      6.96 o 
   3   2   4     2885.47     2859.26     46.30 o 
   4   2   4      181.07      165.89     12.80 o 
   5   2   4        3.98        4.81     14.01 o 
   6   2   4       38.86       46.38     28.49 o 
   7   2   4       57.43       37.13     19.63 o 
   8   2   4       87.03       97.82     25.02 o 
  -8   3   4        1.42       34.75     24.29 o 
  -7   3   4       22.08       35.70     18.52 o 
  -6   3   4      372.87      388.49     23.37 o 
  -5   3   4       40.47       31.28     10.05 o 
  -4   3   4     8328.74     8236.72    108.52 o 
  -3   3   4     9819.36    10165.39    146.02 o 
  -2   3   4     1879.98     1815.17     66.55 o 
  -1   3   4     1083.97     1080.56     52.44 o 
   0   3   4     3191.54     3421.53     54.89 o 
   1   3   4     9618.53     9448.09    308.58 o 
   2   3   4     1366.47     1230.06     28.14 o 
   3   3   4      706.16      600.27     18.54 o 
   4   3   4     1512.98     1541.91     33.29 o 
   5   3   4      149.92      172.02     19.88 o 
   6   3   4       32.27       62.88     18.48 o 
   7   3   4       16.45        1.16     19.59 o 
   8   3   4       37.04       69.35     27.57 o 
  -8   4   4      169.08      221.84     31.07 o 
  -7   4   4      675.88      706.85     31.86 o 
  -6   4   4     6004.61     5764.84     98.19 o 
  -5   4   4     2726.90     2698.77     47.69 o 
  -4   4   4      240.38      290.46     15.26 o 
  -3   4   4     3045.90     3186.39     58.68 o 
  -2   4   4     2279.83     2317.60     43.70 o 
  -1   4   4     5015.60     4852.09     75.77 o 
   0   4   4     5986.62     5722.50    114.87 o 
   1   4   4      343.90      420.97     40.88 o 
   2   4   4      270.47      359.37     16.56 o 
   3   4   4      996.36      902.95     33.31 o 
   4   4   4     3077.47     2810.11     43.12 o 
   5   4   4     3247.51     3216.47     82.01 o 
   6   4   4      967.07     1000.33     38.15 o 
   7   4   4      522.84      552.26     40.39 o 
   8   4   4       11.83       35.67     25.80 o 
  -8   5   4      237.18      224.70     29.77 o 
  -7   5   4       44.14       53.96     18.16 o 
  -6   5   4     1527.92     1418.69     41.24 o 
  -5   5   4      508.26      489.55     22.01 o 
  -4   5   4     1468.58     1520.06     38.23 o 
  -3   5   4     3591.08     3660.39     65.64 o 
  -2   5   4        9.11        5.47      8.69 o 
  -1   5   4     1961.48     2052.79     40.23 o 
   0   5   4     2545.09     2457.54     80.80 o 
   1   5   4     7961.03     7971.66    157.73 o 
   2   5   4     5773.79     5472.05    119.10 o 
   3   5   4     5295.60     5254.54     90.03 o 
   4   5   4     1909.31     1986.16     35.02 o 
   5   5   4       78.01       59.55     16.39 o 
   6   5   4      247.34      206.30     26.93 o 
   7   5   4      254.95      263.53     32.41 o 
   8   5   4       57.53       21.31     27.76 o 
  -8   6   4        0.10       10.56     25.83 o 
  -7   6   4       39.02       12.21     17.01 o 
  -6   6   4      288.65      297.82     25.40 o 
  -5   6   4        4.52       17.14     15.56 o 
  -4   6   4     2015.62     2196.18     48.94 o 
  -3   6   4      455.13      531.64     22.67 o 
  -2   6   4      669.37      811.60     25.95 o 
  -1   6   4      816.82      949.13     25.58 o 
   0   6   4     3808.41     3709.97     86.23 o 
   1   6   4     1044.45     1125.04     41.38 o 
   2   6   4     3908.52     4078.30     97.77 o 
   3   6   4      411.25      452.40     19.95 o 
   4   6   4        4.05        8.74     10.72 o 
   5   6   4       20.51       11.38     18.59 o 
   6   6   4       73.88       74.30     23.28 o 
   7   6   4       14.06       50.35     47.27 o 
  -8   7   4      127.78      128.97     34.24 o 
  -7   7   4       63.62      111.72     25.00 o 
  -6   7   4      468.45      422.73     29.40 o 
  -5   7   4      523.71      554.26     32.15 o 
  -4   7   4     2684.86     2807.30     58.59 o 
  -3   7   4      815.96      746.88     25.93 o 
  -2   7   4      219.43      184.06     15.70 o 
  -1   7   4     1240.52     1263.66     32.10 o 
   0   7   4     1576.17     2022.47     58.02 o 
   1   7   4     1985.49     1981.47     98.79 o 
   2   7   4     7271.11     7613.29    160.48 o 
   3   7   4     1260.10     1194.19     38.02 o 
   4   7   4       91.41       96.90     17.81 o 
   5   7   4        0.46        8.03     46.47 o 
   6   7   4      306.02      278.46     29.44 o 
   7   7   4       71.86       57.98     23.60 o 
  -8   8   4      604.04      534.76     51.33 o 
  -7   8   4      186.24      244.60     39.22 o 
  -6   8   4      400.00      460.52     29.64 o 
  -5   8   4      353.46      368.35     26.34 o 
  -4   8   4       43.10       62.18     17.81 o 
  -3   8   4      479.44      492.94     29.16 o 
  -2   8   4     6290.34     6169.81    162.53 o 
  -1   8   4     8629.56     8160.27    154.13 o 
   0   8   4     4814.40     4517.47    103.74 o 
   1   8   4     2164.99     2165.96    115.15 o 
   2   8   4      409.97      396.58     22.90 o 
   3   8   4      267.78      262.58     20.46 o 
   4   8   4      926.65      943.59     39.52 o 
   5   8   4     1901.35     1796.47     58.86 o 
   6   8   4      911.63     1034.68     64.36 o 
   7   8   4      181.47      210.34     39.16 o 
  -7   9   4      158.21      163.63     34.14 o 
  -6   9   4        9.11       13.47     20.33 o 
  -5   9   4     1104.66     1084.67     38.38 o 
  -4   9   4     2265.28     2361.94     49.17 o 
  -3   9   4      559.16      549.13     25.05 o 
  -2   9   4       49.37       30.01     12.97 o 
  -1   9   4     1372.39     1524.30     37.73 o 
   0   9   4     1913.12     1935.58     60.13 o 
   1   9   4     2614.57     2411.65     71.47 o 
   2   9   4     1065.59      995.12     36.85 o 
   3   9   4     1812.41     1657.99     49.92 o 
   4   9   4      351.68      389.69     33.45 o 
   5   9   4        6.56        0.00     19.25 o 
   6   9   4       51.68       19.67     26.76 o 
   7   9   4      166.99      225.95    117.82 o 
  -7  10   4      183.74      198.96     36.35 o 
  -6  10   4        0.05       12.32     26.49 o 
  -5  10   4       61.01      102.57     23.84 o 
  -4  10   4      638.56      665.22     27.45 o 
  -3  10   4       27.69       40.64     13.41 o 
  -2  10   4       28.49       81.00     30.31 o 
  -1  10   4     1335.32     1377.25     36.50 o 
   0  10   4      127.15      151.67     16.67 o 
   1  10   4       32.67       35.81     13.96 o 
   2  10   4       46.08       59.26     15.26 o 
   3  10   4        0.41        0.55     15.36 o 
   4  10   4      312.04      352.95     33.12 o 
   5  10   4      114.67      135.46     23.48 o 
   6  10   4      100.81      122.19     31.82 o 
   7  10   4        4.17        0.00     61.61 o 
  -7  11   4        3.42       35.12     32.49 o 
  -6  11   4       64.96       46.98     36.74 o 
  -5  11   4      170.76      192.01     31.72 o 
  -4  11   4     3119.54     3074.90     62.33 o 
  -3  11   4     1452.95     1439.41     38.19 o 
  -2  11   4       98.11      106.29     14.37 o 
  -1  11   4      304.63      346.70     18.31 o 
   0  11   4      524.34      526.89     29.05 o 
   1  11   4     2356.93     2345.39     62.43 o 
   2  11   4     4325.12     4288.17     94.68 o 
   3  11   4     1090.85     1032.10     41.73 o 
   4  11   4       11.72       24.41     24.09 o 
   5  11   4       23.75       11.42     29.93 o 
   6  11   4       82.42       98.11     32.96 o 
  -7  12   4      525.49      504.35     48.56 o 
  -6  12   4       37.18       48.77     29.37 o 
  -5  12   4        5.20        0.00     26.82 o 
  -4  12   4      177.21      198.55     22.97 o 
  -3  12   4       43.01       41.39     16.80 o 
  -2  12   4     1426.49     1293.30     36.24 o 
  -1  12   4     4203.45     3924.12     68.53 o 
   0  12   4     2905.12     2726.93     69.81 o 
   1  12   4     2420.65     2325.22     73.65 o 
   2  12   4     1166.43     1135.48     43.99 o 
   3  12   4       70.27       61.98     18.45 o 
   4  12   4       55.42       61.26     25.56 o 
   5  12   4     1097.53     1081.75     49.98 o 
   6  12   4      499.38      481.61     52.00 o 
  -6  13   4       17.75       98.62     32.99 o 
  -5  13   4      507.34      437.55     41.08 o 
  -4  13   4      123.79      166.30     23.79 o 
  -3  13   4        8.69        7.00     18.49 o 
  -2  13   4     1046.50     1082.40     34.00 o 
  -1  13   4        1.42       22.51     23.43 o 
   0  13   4      198.89      162.49     21.68 o 
   1  13   4       21.09        4.80     16.22 o 
   2  13   4        4.82        5.93     20.13 o 
   3  13   4      623.70      628.64     36.65 o 
   4  13   4      446.11      406.40     38.63 o 
   5  13   4        4.02       30.69     21.50 o 
   6  13   4       86.97      101.41     35.30 o 
  -6  14   4        1.65        8.46     28.79 o 
  -5  14   4        5.78       44.45     28.75 o 
  -4  14   4       18.56       10.49     21.53 o 
  -3  14   4      281.60      273.81     26.55 o 
  -2  14   4       48.82       50.30     26.02 o 
  -1  14   4      917.86      952.61     41.24 o 
   0  14   4      240.53      251.51     25.21 o 
   1  14   4      486.72      514.02     33.11 o 
   2  14   4      298.02      324.84     35.68 o 
   3  14   4       26.77       33.27     20.75 o 
   4  14   4        1.18        5.60     27.36 o 
   5  14   4       32.27       24.60     29.47 o 
   6  14   4        0.13       42.42     38.07 o 
  -6  15   4        1.11        0.00     34.45 o 
  -5  15   4      452.40      378.05     39.65 o 
  -4  15   4      737.78      781.62     41.78 o 
  -3  15   4      420.57      470.36     33.25 o 
  -2  15   4      193.16      167.35     30.87 o 
  -1  15   4       96.61      125.37     27.76 o 
   0  15   4      369.76      351.35     28.82 o 
   1  15   4     1596.39     1627.46     57.60 o 
   2  15   4     1421.98     1376.67     54.24 o 
   3  15   4      721.93      703.61     40.70 o 
   4  15   4      302.87      280.66     39.34 o 
   5  15   4       66.11       73.19     34.36 o 
  -5  16   4      169.96      116.06     34.95 o 
  -4  16   4        2.96       23.33     22.78 o 
  -3  16   4        1.64        7.81     24.05 o 
  -2  16   4      135.74      129.17     29.77 o 
  -1  16   4      513.93      530.68     45.87 o 
   0  16   4     2330.14     2226.94     94.88 o 
   1  16   4      780.38      722.83     40.88 o 
   2  16   4        2.14        0.00     21.59 o 
   3  16   4      522.69      549.61     38.61 o 
   4  16   4      319.27      341.23     42.92 o 
   5  16   4      458.73      564.47     67.29 o 
  -4  17   4      122.43      166.53     37.12 o 
  -3  17   4      875.38      852.19     60.07 o 
  -2  17   4     1746.25     1750.65     87.24 o 
  -1  17   4        0.15        0.00     26.09 o 
   0  17   4      832.22      774.40     56.70 o 
   1  17   4      596.72      597.08     39.18 o 
   2  17   4      712.41      724.56     41.87 o 
   3  17   4      205.30      242.59     30.37 o 
   4  17   4       14.18       28.07     33.76 o 
  -4  18   4       29.11       44.83     34.51 o 
  -3  18   4        0.02       38.99     32.55 o 
  -2  18   4      152.32      132.74     32.64 o 
  -1  18   4        0.28       23.78     25.51 o 
   0  18   4      416.53      367.44     43.96 o 
   1  18   4      443.78      398.34     42.53 o 
   2  18   4      292.00      269.70     32.91 o 
   3  18   4       76.70      104.15     27.82 o 
  -3  19   4      509.89      518.66     51.43 o 
  -2  19   4      450.69      492.85     50.77 o 
  -1  19   4        0.70       12.49     30.02 o 
   0  19   4       34.95       46.94     36.65 o 
   1  19   4       64.57       35.97     30.85 o 
   2  19   4       86.45      160.83     36.12 o 
  -1  20   4      806.45      805.67    136.63 o 
   0  20   4      668.39      690.37     59.25 o 
   1  20   4       51.23       57.06     35.64 o 
  -8   1   5        3.42        0.00     29.23 o 
  -7   1   5      651.67      710.50     82.33 o 
  -6   1   5     3134.58     3088.04     83.40 o 
  -5   1   5      970.99     1010.30     29.79 o 
  -4   1   5     2214.22     2357.58     40.33 o 
  -3   1   5     4052.30     4481.23     60.98 o 
  -2   1   5     2184.95     2248.20     36.82 o 
  -1   1   5       15.54       31.95     14.60 o 
   0   1   5    14782.49    14714.60    302.06 o 
   1   1   5    14912.28    15447.30    164.77 o 
   2   1   5      564.93      574.09     14.68 o 
   3   1   5      312.75      371.86     12.81 o 
   4   1   5      191.46      209.49     13.20 o 
   5   1   5      448.44      451.04     25.55 o 
   6   1   5     1933.22     1951.67     54.11 o 
   7   1   5      521.28      475.53     32.34 o 
   8   1   5      284.24      294.73     31.85 o 
  -8   2   5       41.11       76.03     24.88 o 
  -7   2   5      777.10      759.23     32.68 o 
  -6   2   5      901.94      870.70     32.53 o 
  -5   2   5      600.88      579.22     19.97 o 
  -4   2   5    11903.96    12291.65    149.79 o 
  -3   2   5     5811.29     5524.35     79.45 o 
  -2   2   5     1749.44     1500.71     46.49 o 
  -1   2   5     1755.92     1883.56     32.35 o 
   0   2   5      409.41      438.73     12.73 o 
   1   2   5       83.41      122.89      9.02 o 
   2   2   5      204.91      174.59     14.80 o 
   3   2   5     4886.20     4626.15    128.64 o 
   4   2   5    10642.70    10682.41    156.02 o 
   5   2   5      206.31      194.47     19.78 o 
   6   2   5      223.85      251.70     25.07 o 
   7   2   5      361.50      333.02     29.84 o 
   8   2   5      134.63      202.22     31.93 o 
  -8   3   5      133.42      136.73     26.22 o 
  -7   3   5      189.06      206.48     22.20 o 
  -6   3   5     1003.20      950.49     33.23 o 
  -5   3   5      144.76      162.68     12.97 o 
  -4   3   5       16.82       39.77      9.70 o 
  -3   3   5      602.33      607.69     18.55 o 
  -2   3   5      922.22      884.02     34.40 o 
  -1   3   5       66.93       49.19     17.16 o 
   0   3   5     1558.01     1524.90     31.70 o 
   1   3   5     9697.12     9832.37    141.76 o 
   2   3   5     4455.34     4571.78     82.99 o 
   3   3   5     2195.12     2093.10     38.81 o 
   4   3   5      335.74      371.63     17.67 o 
   5   3   5     2588.70     2377.03     55.30 o 
   6   3   5      643.66      688.36     34.09 o 
   7   3   5       81.09      129.80     23.37 o 
   8   3   5       23.92       68.45     28.38 o 
  -8   4   5      123.49       91.57     28.13 o 
  -7   4   5      556.21      503.90     33.41 o 
  -6   4   5      110.72      117.56     25.94 o 
  -5   4   5       55.59       54.62     10.77 o 
  -4   4   5     4030.39     4139.58     84.10 o 
  -3   4   5       44.31       64.04     11.77 o 
  -2   4   5       39.45       65.59     10.49 o 
  -1   4   5      175.67      169.67     12.01 o 
   0   4   5     1003.36      999.66     32.22 o 
   1   4   5       84.36       96.84     36.83 o 
   2   4   5      209.45      235.65     13.95 o 
   3   4   5      304.69      343.45     16.31 o 
   4   4   5      219.89      252.21     15.43 o 
   5   4   5        0.16       14.29     14.57 o 
   6   4   5       29.96       47.04     21.66 o 
   7   4   5      244.83      211.92     43.90 o 
   8   4   5        3.22        4.23     26.74 o 
  -8   5   5       30.19       64.37     25.17 o 
  -7   5   5      999.19      970.82     42.93 o 
  -6   5   5     2473.12     2491.63     56.37 o 
  -5   5   5     1365.15     1304.61     34.58 o 
  -4   5   5     1045.74      980.81     30.93 o 
  -3   5   5     4623.12     5062.87     94.21 o 
  -2   5   5       15.59       29.06     10.05 o 
  -1   5   5     1008.86      984.25     26.37 o 
   0   5   5       22.17       29.38     13.42 o 
   1   5   5     1509.78     1481.14     95.71 o 
   2   5   5     3983.60     3802.80    103.20 o 
   3   5   5        5.17       23.03      9.76 o 
   4   5   5      352.24      358.92     20.67 o 
   5   5   5      392.48      388.65     23.95 o 
   6   5   5     1729.93     1705.13    182.54 o 
   7   5   5      459.74      454.57     37.58 o 
  -8   6   5       97.69      120.69     25.46 o 
  -7   6   5      170.19      210.29     32.20 o 
  -6   6   5       26.27        7.57     18.91 o 
  -5   6   5      229.23      200.56     20.80 o 
  -4   6   5     3045.58     3063.06     62.65 o 
  -3   6   5     1602.88     1540.82     38.74 o 
  -2   6   5       24.61       30.97     11.79 o 
  -1   6   5     9694.67    10112.65    231.80 o 
   0   6   5     2760.07     2862.33     72.98 o 
   1   6   5     4456.43     4640.03    141.15 o 
   2   6   5     2255.78     2225.65     65.57 o 
   3   6   5      148.79       99.16     14.75 o 
   4   6   5     2126.54     1958.07     49.55 o 
   5   6   5     1365.51     1327.83     51.88 o 
   6   6   5      168.97      171.63     25.80 o 
   7   6   5       59.86       73.81     26.10 o 
  -8   7   5       31.31       32.56     31.92 o 
  -7   7   5       23.00       72.28     28.35 o 
  -6   7   5      373.79      355.60     27.52 o 
  -5   7   5     1325.94     1398.84     40.97 o 
  -4   7   5      583.25      559.82     24.94 o 
  -3   7   5       43.05       62.78     13.50 o 
  -2   7   5     1243.38     1429.04     43.39 o 
  -1   7   5      357.81      316.21     17.57 o 
   0   7   5        7.94       40.64     21.38 o 
   1   7   5        8.17       33.91     25.97 o 
   2   7   5      494.32      562.98     66.23 o 
   3   7   5     1317.70     1225.43     55.81 o 
   4   7   5       52.06       71.56     15.32 o 
   5   7   5       65.18       72.43     33.07 o 
   6   7   5        4.57       38.97     33.12 o 
   7   7   5       68.43      111.03     27.60 o 
  -8   8   5       22.08        0.00     49.17 o 
  -7   8   5       61.69       59.12     29.25 o 
  -6   8   5      218.12      196.81     21.25 o 
  -5   8   5      245.99      217.21     20.97 o 
  -4   8   5        0.03       10.52     14.41 o 
  -3   8   5     1540.45     1732.07     44.06 o 
  -2   8   5       94.59      149.87     16.34 o 
  -1   8   5     7303.29     7622.22    123.94 o 
   0   8   5      455.16      547.05     31.61 o 
   1   8   5     2283.37     2374.45     70.77 o 
   2   8   5      395.75      489.95     31.90 o 
   3   8   5        0.80        8.44     14.19 o 
   4   8   5      150.78      156.50     22.01 o 
   5   8   5        0.41        0.00     24.07 o 
   6   8   5       22.71       48.82     27.94 o 
   7   8   5        0.96       34.64     34.70 o 
  -7   9   5       39.80      104.04     30.34 o 
  -6   9   5      303.16      316.67     26.84 o 
  -5   9   5      621.93      664.24     34.39 o 
  -4   9   5       25.42       36.69     18.24 o 
  -3   9   5      245.93      242.12     33.30 o 
  -2   9   5      739.59      888.73     30.06 o 
  -1   9   5     6472.14     6658.33    108.30 o 
   0   9   5     1053.35      883.22     46.35 o 
   1   9   5     1052.12      890.47     42.89 o 
   2   9   5     2652.78     2598.50     79.23 o 
   3   9   5        2.92       11.38     14.98 o 
   4   9   5       43.66       40.35     16.96 o 
   5   9   5        6.76       28.47     18.87 o 
   6   9   5      131.53      189.04     54.86 o 
   7   9   5      187.07      188.39     38.49 o 
  -7  10   5      110.16      130.22     32.29 o 
  -6  10   5      537.02      532.79     44.25 o 
  -5  10   5      552.05      507.09     30.08 o 
  -4  10   5      950.79     1008.70     36.52 o 
  -3  10   5     2307.44     2245.86     53.57 o 
  -2  10   5     2452.08     2404.57     53.52 o 
  -1  10   5     4218.99     4144.52    157.14 o 
   0  10   5      825.34      839.12     40.65 o 
   1  10   5       40.72       44.89     18.97 o 
   2  10   5     2031.61     2120.28     59.57 o 
   3  10   5     1501.92     1543.34     50.37 o 
   4  10   5     1424.47     1389.94     51.52 o 
   5  10   5      326.00      333.65     30.10 o 
   6  10   5        2.81       16.76     29.05 o 
   7  10   5       36.46       97.80     63.05 o 
  -7  11   5        9.79        0.00     28.83 o 
  -6  11   5        5.45        3.24     29.95 o 
  -5  11   5        7.71       41.93     24.64 o 
  -4  11   5       65.28       85.95     17.67 o 
  -3  11   5       67.13      107.89     19.38 o 
  -2  11   5      501.15      536.64     29.72 o 
  -1  11   5     2787.70     2726.57     57.66 o 
   0  11   5     6207.67     6048.02    139.50 o 
   1  11   5     1822.08     1801.46     54.69 o 
   2  11   5      894.52      867.65     38.42 o 
   3  11   5      280.88      252.14     24.77 o 
   4  11   5        0.53        0.00     22.77 o 
   5  11   5        3.84        0.00     22.11 o 
   6  11   5      465.29      451.46     67.86 o 
  -7  12   5      204.99      218.47     37.46 o 
  -6  12   5      135.46       89.92     32.15 o 
  -5  12   5       63.89      113.94     30.98 o 
  -4  12   5       38.85       36.64     19.18 o 
  -3  12   5        0.10       40.74     15.71 o 
  -2  12   5        9.53        9.98     14.57 o 
  -1  12   5       26.29       40.56     13.93 o 
   0  12   5      128.69      121.73     20.81 o 
   1  12   5        4.32        1.84     16.23 o 
   2  12   5      325.52      316.39     26.77 o 
   3  12   5       64.20       82.53     19.41 o 
   4  12   5       32.38       25.64     27.22 o 
   5  12   5      218.12      207.71     28.79 o 
   6  12   5        6.97       16.65     33.41 o 
  -6  13   5      164.43      193.08     34.52 o 
  -5  13   5      134.72      153.02     32.08 o 
  -4  13   5      156.02      158.12     23.57 o 
  -3  13   5      316.73      389.89     27.47 o 
  -2  13   5        0.63       22.42     15.00 o 
  -1  13   5      623.06      582.79     39.44 o 
   0  13   5     1804.03     1809.91     57.74 o 
   1  13   5      695.53      715.72     36.64 o 
   2  13   5      202.50      269.05     26.65 o 
   3  13   5        2.33       19.02     20.39 o 
   4  13   5       33.57       57.93     28.62 o 
   5  13   5       76.09       43.88     23.48 o 
   6  13   5      129.71      187.89     73.95 o 
  -6  14   5        0.53       34.79     38.91 o 
  -5  14   5       85.32      101.37     52.28 o 
  -4  14   5     1056.41     1221.98     91.89 o 
  -3  14   5      898.43      997.20     43.24 o 
  -2  14   5     2566.68     2374.19     68.64 o 
  -1  14   5     2578.00     2464.01     69.13 o 
   0  14   5      218.07      242.61     25.35 o 
   1  14   5       10.35       15.09     25.62 o 
   2  14   5     1532.54     1557.93     56.15 o 
   3  14   5     1506.52     1535.09     58.34 o 
   4  14   5     1557.06     1525.46     73.05 o 
   5  14   5      319.73      286.26     38.97 o 
  -5  15   5      730.77      680.37     49.90 o 
  -4  15   5      176.60      195.06     36.74 o 
  -3  15   5       28.71       34.64     25.24 o 
  -2  15   5       53.47       74.70     25.49 o 
  -1  15   5      849.81      917.87     58.39 o 
   0  15   5      482.15      484.78     33.26 o 
   1  15   5        4.84       49.38     21.65 o 
   2  15   5      254.53      238.53     32.17 o 
   3  15   5       26.87       34.26     24.18 o 
   4  15   5       73.36       62.82     35.39 o 
   5  15   5       19.57       33.66     32.69 o 
  -5  16   5       48.35       44.85     34.04 o 
  -4  16   5       94.85      108.22     24.91 o 
  -3  16   5       72.78       88.10     26.51 o 
  -2  16   5        0.12       10.28     31.62 o 
  -1  16   5      119.75      145.24     31.92 o 
   0  16   5       28.22       49.94     24.53 o 
   1  16   5       19.54       47.57     25.60 o 
   2  16   5       10.15       26.64     21.83 o 
   3  16   5      108.30      115.40     29.14 o 
   4  16   5      263.83      305.85     42.93 o 
  -4  17   5       63.20      103.02     32.69 o 
  -3  17   5       69.11       91.65     33.34 o 
  -2  17   5      157.31      153.46     33.19 o 
  -1  17   5      810.22      816.97     91.66 o 
   0  17   5     1442.35     1327.41     74.63 o 
   1  17   5      501.96      543.85     39.24 o 
   2  17   5      336.77      366.17     34.02 o 
   3  17   5      163.12      132.78     29.56 o 
   4  17   5        7.78       19.22     34.19 o 
  -4  18   5      153.61      190.03     36.49 o 
  -3  18   5      781.71      799.37     60.44 o 
  -2  18   5     1024.93      985.60     67.52 o 
  -1  18   5      566.24      560.03     53.41 o 
   0  18   5       49.80       49.56     28.55 o 
   1  18   5       37.47       20.04     26.75 o 
   2  18   5      710.96      749.70     46.45 o 
   3  18   5      948.77      966.17     70.37 o 
  -3  19   5        2.82        6.96     31.22 o 
  -2  19   5      106.19      108.79     34.01 o 
  -1  19   5        1.85       27.73     30.71 o 
   0  19   5      212.35      201.04     41.42 o 
   1  19   5      184.38      177.32     38.09 o 
   2  19   5       65.77       87.40     32.50 o 
  -1  20   5       33.62       86.67     35.98 o 
   0  20   5      148.81      142.21     41.45 o 
  -8   0   6        0.74        0.00     47.10 o 
  -7   0   6      151.60      133.27     42.77 o 
  -6   0   6      165.82      145.88     23.25 o 
  -5   0   6      228.80      222.52     23.25 o 
  -4   0   6     1730.47     1661.39     41.85 o 
  -3   0   6     5625.85     5416.84     96.59 o 
  -2   0   6       79.82      151.97     15.12 o 
  -1   0   6      597.53      626.35     24.63 o 
   0   0   6    12052.29    12995.01    197.82 o 
   1   0   6    12529.30    12649.28    302.69 o 
   2   0   6     1584.25     1595.51     40.02 o 
   3   0   6      738.30      698.76     29.04 o 
   4   0   6      700.02      637.55     26.06 o 
   5   0   6        4.51       19.05     31.40 o 
   6   0   6      513.90      569.60     44.78 o 
   7   0   6     1141.72     1063.62     63.33 o 
   8   0   6      470.22      491.90     53.53 o 
  -8   1   6      221.93      236.95     55.02 o 
  -7   1   6      783.55      723.06     36.66 o 
  -6   1   6     1048.66     1039.35     39.51 o 
  -5   1   6      144.71      165.32     14.37 o 
  -4   1   6      185.89      232.13     12.27 o 
  -3   1   6     2355.71     2339.03     34.51 o 
  -2   1   6     6111.50     6063.79     84.96 o 
  -1   1   6     1966.45     1799.23     32.34 o 
   0   1   6      353.80      458.84     12.52 o 
   1   1   6      607.75      499.70     14.06 o 
   2   1   6     1822.58     1872.65     33.01 o 
   3   1   6      295.15      314.60     12.83 o 
   4   1   6     2070.03     2092.93     41.45 o 
   5   1   6      716.88      721.68     31.52 o 
   6   1   6      105.88      157.23     21.80 o 
   7   1   6      307.85      326.70     30.17 o 
   8   1   6       55.51       64.63     33.37 o 
  -8   2   6       91.71       97.98     31.58 o 
  -7   2   6      122.20      105.17     21.77 o 
  -6   2   6     1378.08     1310.81     38.07 o 
  -5   2   6        1.58       20.76     11.34 o 
  -4   2   6      694.69      669.13     20.75 o 
  -3   2   6       23.47       15.71      7.77 o 
  -2   2   6      105.78      114.71      9.69 o 
  -1   2   6      375.38      354.38     14.09 o 
   0   2   6     1586.65     1607.56     28.07 o 
   1   2   6     3209.91     3427.77     46.51 o 
   2   2   6      159.90      169.01     10.02 o 
   3   2   6        3.00        0.00      8.30 o 
   4   2   6      185.40      171.34     14.20 o 
   5   2   6      129.21      161.48     19.82 o 
   6   2   6      770.79      757.15     35.29 o 
   7   2   6      168.36      196.55     36.21 o 
  -8   3   6        9.93       36.01     62.11 o 
  -7   3   6      915.18      937.88     45.26 o 
  -6   3   6     2193.87     1984.51     47.99 o 
  -5   3   6        9.57        4.03     16.79 o 
  -4   3   6        2.18        9.63      8.75 o 
  -3   3   6       11.98        5.97     10.80 o 
  -2   3   6      167.61      148.14     12.07 o 
  -1   3   6     1499.52     1427.53     32.45 o 
   0   3   6     1494.17     1740.68     33.10 o 
   1   3   6      460.71      562.94     17.03 o 
   2   3   6     1243.52     1422.93     29.37 o 
   3   3   6     4547.55     4898.42     71.93 o 
   4   3   6      993.13      944.13     26.92 o 
   5   3   6      525.06      470.94     26.78 o 
   6   3   6      352.46      407.48     28.30 o 
   7   3   6      465.51      434.27     38.50 o 
  -8   4   6      540.73      452.02     44.61 o 
  -7   4   6       35.50       76.73     22.69 o 
  -6   4   6     1240.25     1073.59     34.85 o 
  -5   4   6     1756.96     1810.10     37.59 o 
  -4   4   6     2196.61     1965.07     46.41 o 
  -3   4   6     3196.49     2983.99     57.97 o 
  -2   4   6     1872.80     1923.81     51.43 o 
  -1   4   6       23.54       32.70      9.78 o 
   0   4   6      395.41      375.42     16.58 o 
   1   4   6    11972.98    11787.04    189.72 o 
   2   4   6     7072.06     6751.81    109.66 o 
   3   4   6     6044.63     6122.01     85.62 o 
   4   4   6     2610.42     2735.92     50.16 o 
   5   4   6       66.52       85.81     17.30 o 
   6   4   6      460.80      469.64     89.13 o 
   7   4   6      295.74      284.33     34.16 o 
  -8   5   6      155.48      178.86     37.81 o 
  -7   5   6      318.09      357.15     49.38 o 
  -6   5   6     1489.88     1531.23     53.15 o 
  -5   5   6      243.32      283.83     17.78 o 
  -4   5   6       10.00        0.00     12.55 o 
  -3   5   6     1828.45     1807.44     68.61 o 
  -2   5   6     4217.78     4042.00    109.90 o 
  -1   5   6     1683.53     1560.56     76.30 o 
   0   5   6     7405.72     7683.60    116.26 o 
   1   5   6     3213.88     3252.79     82.34 o 
   2   5   6       62.54       81.28     13.49 o 
   3   5   6      945.49      933.74     31.07 o 
   4   5   6     3522.24     3550.82     60.10 o 
   5   5   6      558.70      543.32     34.83 o 
   6   5   6        6.04       18.60     22.72 o 
   7   5   6      154.42      151.63     30.64 o 
  -8   6   6        4.04       34.25     36.83 o 
  -7   6   6       64.37       81.36     21.65 o 
  -6   6   6      102.57      131.41     25.73 o 
  -5   6   6        2.18       20.60     15.03 o 
  -4   6   6        0.13       18.14     12.71 o 
  -3   6   6       17.79       12.98     14.74 o 
  -2   6   6     1790.77     1916.17     43.86 o 
  -1   6   6      251.39      258.04     16.02 o 
   0   6   6     2102.24     2298.87     65.52 o 
   1   6   6      142.58      112.26     19.25 o 
   2   6   6      834.53      925.37     53.36 o 
   3   6   6      135.98      149.19     17.05 o 
   4   6   6       69.59       62.51     13.69 o 
   5   6   6        1.41        0.00     21.07 o 
   6   6   6        0.05        0.00     20.61 o 
   7   6   6       43.23       30.54     25.78 o 
  -8   7   6      383.73      400.19     33.36 o 
  -7   7   6      665.44      647.90     35.16 o 
  -6   7   6      628.97      689.74     33.61 o 
  -5   7   6      115.75      134.97     18.79 o 
  -4   7   6      287.60      274.21     19.75 o 
  -3   7   6       13.31       12.28     16.85 o 
  -2   7   6      288.33      271.49     18.35 o 
  -1   7   6     4032.36     3967.13     70.64 o 
   0   7   6     5105.01     5195.78    118.10 o 
   1   7   6     1480.78     1591.76     63.24 o 
   2   7   6       21.30        8.09     15.90 o 
   3   7   6     1698.13     1633.79     51.21 o 
   4   7   6     1038.37      971.20     40.52 o 
   5   7   6      555.84      501.82     43.47 o 
   6   7   6      354.14      361.96     35.39 o 
   7   7   6      105.18      111.97     28.72 o 
  -8   8   6       46.99       56.33     42.17 o 
  -7   8   6      136.43      150.47     26.72 o 
  -6   8   6      484.40      522.96     32.51 o 
  -5   8   6     1373.76     1299.80     40.96 o 
  -4   8   6     2622.99     2524.10     57.49 o 
  -3   8   6     1840.16     1780.78     45.69 o 
  -2   8   6     3677.09     3869.56     72.76 o 
  -1   8   6      296.12      343.06     19.84 o 
   0   8   6     4613.30     4756.96    168.53 o 
   1   8   6     4006.44     3613.93     95.05 o 
   2   8   6     2413.15     2063.13     67.62 o 
   3   8   6     2263.63     2190.64     61.70 o 
   4   8   6      680.67      688.27     35.27 o 
   5   8   6       12.92        3.86     41.48 o 
   6   8   6      424.59      431.16     46.81 o 
   7   8   6      600.68      514.27     52.78 o 
  -7   9   6       16.15        0.00     26.45 o 
  -6   9   6      197.16      193.09     24.26 o 
  -5   9   6      326.09      350.87     46.27 o 
  -4   9   6      127.73      127.90     17.68 o 
  -3   9   6     1070.60     1037.21     35.20 o 
  -2   9   6     3567.40     3361.61     66.74 o 
  -1   9   6     4490.27     4488.09     80.24 o 
   0   9   6     2077.90     1826.29     61.26 o 
   1   9   6      541.31      510.88     35.10 o 
   2   9   6        8.44        0.17     18.49 o 
   3   9   6        8.42       47.51     17.03 o 
   4   9   6       60.44       48.74     19.18 o 
   5   9   6      567.86      564.66     47.40 o 
   6   9   6      152.85      174.98     38.61 o 
   7   9   6       28.40        0.00     37.70 o 
  -7  10   6        0.09       38.80     27.81 o 
  -6  10   6       21.14      130.39     82.74 o 
  -5  10   6        0.93        0.00     18.08 o 
  -4  10   6      124.33      157.92     20.98 o 
  -3  10   6       29.06       39.37     16.68 o 
  -2  10   6      551.73      602.48     28.23 o 
  -1  10   6       81.03       68.32     15.37 o 
   0  10   6      426.20      487.24     34.74 o 
   1  10   6       11.75        2.16     18.72 o 
   2  10   6      190.40      202.31     28.00 o 
   3  10   6       12.73        8.11     18.93 o 
   4  10   6        1.80       15.53     18.87 o 
   5  10   6      237.22      267.06     35.54 o 
   6  10   6        1.41       48.12     55.52 o 
  -7  11   6       40.50      106.69     59.98 o 
  -6  11   6      650.04      602.40     47.75 o 
  -5  11   6      358.80      366.56     26.39 o 
  -4  11   6       49.02       38.11     18.58 o 
  -3  11   6      907.25      831.80     34.37 o 
  -2  11   6     2608.71     2528.20     58.31 o 
  -1  11   6     4452.62     4297.55     80.38 o 
   0  11   6     1657.22     1626.54     62.01 o 
   1  11   6     1503.21     1488.80     60.57 o 
   2  11   6      608.00      592.25     33.00 o 
   3  11   6      418.36      429.08     36.75 o 
   4  11   6      429.26      442.26     32.36 o 
   5  11   6      216.90      244.83     41.25 o 
   6  11   6      429.84      387.13     49.61 o 
  -7  12   6       10.14       19.15     30.99 o 
  -6  12   6       67.74       83.31     30.59 o 
  -5  12   6     1268.88     1227.91     73.70 o 
  -4  12   6     1713.74     1713.19     47.12 o 
  -3  12   6      507.40      563.31     29.87 o 
  -2  12   6      225.64      242.96     22.90 o 
  -1  12   6      149.07      133.91     26.91 o 
   0  12   6      991.32     1174.32     74.14 o 
   1  12   6     1941.83     1748.13     56.40 o 
   2  12   6      858.19      868.26     39.62 o 
   3  12   6      404.44      415.10     30.78 o 
   4  12   6       22.96       19.77     26.00 o 
   5  12   6       32.59       69.10     25.21 o 
   6  12   6       90.46      173.57     68.74 o 
  -6  13   6        1.42        0.00     28.41 o 
  -5  13   6      132.88      118.72     29.94 o 
  -4  13   6       69.04       88.11     24.80 o 
  -3  13   6       51.63       72.30     18.05 o 
  -2  13   6       13.99       43.03     16.01 o 
  -1  13   6      965.78      977.70     42.09 o 
   0  13   6     1154.68     1314.12    127.96 o 
   1  13   6      696.50      658.15     35.75 o 
   2  13   6        3.12       28.11     19.82 o 
   3  13   6      132.45      150.48     41.27 o 
   4  13   6       35.09       32.35     27.99 o 
   5  13   6      490.75      466.58     37.91 o 
   6  13   6       62.47      107.61     41.56 o 
  -6  14   6        3.18        0.00     30.64 o 
  -5  14   6        3.13       53.47     61.89 o 
  -4  14   6       86.93      111.75     23.07 o 
  -3  14   6      286.44      250.45     27.00 o 
  -2  14   6        0.29       38.44     19.89 o 
  -1  14   6       16.55       29.03     19.91 o 
   0  14   6      266.86      207.61     25.67 o 
   1  14   6      755.40      669.47     38.07 o 
   2  14   6       57.82       82.91     24.10 o 
   3  14   6       56.24       39.44     26.20 o 
   4  14   6       28.04       27.81     29.59 o 
   5  14   6      203.62      190.90     39.98 o 
  -5  15   6       54.09      151.54     35.32 o 
  -4  15   6       32.85       43.57     22.84 o 
  -3  15   6        9.18       60.21     27.31 o 
  -2  15   6      414.94      418.41     45.00 o 
  -1  15   6     1926.73     1866.78     62.49 o 
   0  15   6      200.68      237.09     28.43 o 
   1  15   6      104.80      139.78     25.25 o 
   2  15   6      250.05      206.23     26.69 o 
   3  15   6      189.06      162.50     29.35 o 
   4  15   6      383.69      428.75     90.84 o 
   5  15   6      156.13      163.06     30.05 o 
  -5  16   6      255.74      277.70     45.53 o 
  -4  16   6      680.79      702.13    101.55 o 
  -3  16   6      633.09      602.04     49.89 o 
  -2  16   6      118.19      124.69     38.78 o 
  -1  16   6      306.30      238.97     36.20 o 
   0  16   6      480.24      479.62     37.03 o 
   1  16   6      748.16      726.65     41.71 o 
   2  16   6      974.15     1025.68     49.23 o 
   3  16   6      853.47      876.58     47.22 o 
   4  16   6       97.88       90.80     34.11 o 
  -4  17   6      131.92      130.39     33.23 o 
  -3  17   6       19.04       64.06     31.35 o 
  -2  17   6      185.24      228.45     37.07 o 
  -1  17   6      272.43      304.06     41.50 o 
   0  17   6       54.49       44.81     30.39 o 
   1  17   6       37.29       53.78     23.08 o 
   2  17   6      129.32      115.89     40.37 o 
   3  17   6      143.43      145.24     28.35 o 
   4  17   6      147.28      245.99     41.51 o 
  -3  18   6       15.31       16.82     29.95 o 
  -2  18   6       63.79       78.55     30.99 o 
  -1  18   6        4.71       14.95     31.77 o 
   0  18   6      260.08      211.01     39.64 o 
   1  18   6      107.37      121.61     26.43 o 
   2  18   6       40.48       55.68     25.31 o 
   3  18   6       32.35       67.64     28.50 o 
  -2  19   6      340.30      339.17     46.46 o 
  -1  19   6      674.08      675.04     59.04 o 
   0  19   6      422.86      498.19     52.26 o 
   1  19   6       59.15       85.87     55.11 o 
   2  19   6        3.85       44.79     28.26 o 
  -8   1   7      189.62      152.23     34.39 o 
  -7   1   7      514.70      539.97     40.62 o 
  -6   1   7      123.12      119.25     18.83 o 
  -5   1   7      229.75      237.56     13.89 o 
  -4   1   7     1031.78     1068.29     24.43 o 
  -3   1   7      262.49      242.68      9.62 o 
  -2   1   7     4061.80     3944.79     80.35 o 
  -1   1   7     3112.24     3172.39     60.97 o 
   0   1   7      373.13      339.32     11.80 o 
   1   1   7     3471.81     3634.69     49.99 o 
   2   1   7     3388.15     3437.76     49.59 o 
   3   1   7      433.80      394.38     15.01 o 
   4   1   7     2163.55     2102.32     42.46 o 
   5   1   7      720.68      698.57     31.33 o 
   6   1   7      880.43      879.59     39.61 o 
   7   1   7       53.03       33.65     24.04 o 
  -8   2   7      149.12      121.41     48.48 o 
  -7   2   7      597.69      648.83    106.42 o 
  -6   2   7     1657.53     1658.31     49.92 o 
  -5   2   7     1546.25     1582.77     34.37 o 
  -4   2   7     3801.87     3727.61     56.48 o 
  -3   2   7      996.57      957.87     32.08 o 
  -2   2   7     4683.64     4866.67     87.63 o 
  -1   2   7     1012.72      872.35     18.53 o 
   0   2   7    13929.89    14248.08    166.84 o 
   1   2   7    21585.17    22729.21    241.64 o 
   2   2   7     3891.54     3866.15     54.22 o 
   3   2   7      399.16      415.05     17.75 o 
   4   2   7      443.09      421.87     19.47 o 
   5   2   7     1343.74     1264.82     41.41 o 
   6   2   7     1481.31     1512.14     49.32 o 
   7   2   7      156.83      171.01     29.00 o 
  -8   3   7      116.60       63.12     34.11 o 
  -7   3   7      198.62      193.41     40.48 o 
  -6   3   7      660.38      596.07     30.64 o 
  -5   3   7      389.05      368.12     16.62 o 
  -4   3   7      109.73      133.71     12.22 o 
  -3   3   7     1028.03      986.39     90.41 o 
  -2   3   7     2017.52     1982.12     46.91 o 
  -1   3   7      378.83      330.76     15.94 o 
   0   3   7      906.33      876.88     23.02 o 
   1   3   7       46.85       72.29     10.45 o 
   2   3   7     1645.85     1569.83     40.42 o 
   3   3   7     1364.86     1417.22     39.17 o 
   4   3   7     1512.14     1478.21     35.09 o 
   5   3   7      429.74      449.54     26.84 o 
   6   3   7        0.15        8.54     17.53 o 
   7   3   7      397.06      317.05     33.88 o 
  -8   4   7       12.69       16.84     32.05 o 
  -7   4   7      394.80      331.44     29.33 o 
  -6   4   7     1607.02     1528.38     53.08 o 
  -5   4   7      818.24      819.44     24.22 o 
  -4   4   7      664.65      632.38     25.94 o 
  -3   4   7        7.74       16.37     12.40 o 
  -2   4   7       19.58       16.72      9.93 o 
  -1   4   7      112.81      130.04     13.15 o 
   0   4   7     1234.84     1341.64     41.54 o 
   1   4   7      330.22      380.33     16.93 o 
   2   4   7     1175.70     1233.21     28.61 o 
   3   4   7      124.32      113.50     12.74 o 
   4   4   7       25.38       25.40     12.91 o 
   5   4   7      380.10      387.34     26.49 o 
   6   4   7      205.64      202.26     33.18 o 
   7   4   7       72.87       50.52     26.15 o 
  -8   5   7      572.24      520.37     44.55 o 
  -7   5   7      101.88      104.97     22.04 o 
  -6   5   7      410.58      388.35     28.79 o 
  -5   5   7      164.57      160.69     18.62 o 
  -4   5   7      474.25      426.82     22.70 o 
  -3   5   7      729.49      636.80     33.10 o 
  -2   5   7     2023.86     2020.34     45.75 o 
  -1   5   7      301.91      278.52     16.12 o 
   0   5   7     1520.04     1623.01     68.77 o 
   1   5   7      504.35      475.52     23.21 o 
   2   5   7      229.05      247.90     19.20 o 
   3   5   7     1989.08     1850.84     47.28 o 
   4   5   7     4601.54     4440.90     71.80 o 
   5   5   7     1107.58     1091.22     48.24 o 
   6   5   7      104.42       93.77     29.81 o 
   7   5   7       44.79       62.96     32.81 o 
  -8   6   7      282.15      268.03     38.31 o 
  -7   6   7      840.24      921.56     41.79 o 
  -6   6   7     1411.10     1471.87     60.86 o 
  -5   6   7     1550.84     1466.60     43.57 o 
  -4   6   7       78.86       44.86     15.93 o 
  -3   6   7      424.85      466.10     22.58 o 
  -2   6   7       50.16        4.59     14.54 o 
  -1   6   7      885.32      762.58     25.62 o 
   0   6   7     3302.60     3310.12     60.87 o 
   1   6   7     3212.42     3027.43    110.09 o 
   2   6   7      309.43      313.08     21.10 o 
   3   6   7      210.80      203.59     19.72 o 
   4   6   7      400.38      367.46     23.49 o 
   5   6   7      685.53      679.32     38.74 o 
   6   6   7      521.99      532.93     40.54 o 
   7   6   7      355.33      431.04     40.19 o 
  -8   7   7       31.58       48.46     33.37 o 
  -7   7   7      264.22      269.83     27.88 o 
  -6   7   7      165.54      152.26     21.86 o 
  -5   7   7     1206.35     1115.56     38.99 o 
  -4   7   7     2296.90     2377.95     55.38 o 
  -3   7   7     3209.89     3142.91     81.86 o 
  -2   7   7      280.05      245.60     18.53 o 
  -1   7   7      188.64      249.75     17.00 o 
   0   7   7        4.85        0.00     14.43 o 
   1   7   7       34.60       30.43     16.55 o 
   2   7   7     1217.82     1139.15     39.93 o 
   3   7   7      742.84      731.98     34.09 o 
   4   7   7      199.01      246.63     23.52 o 
   5   7   7        2.59        0.00     52.19 o 
   6   7   7       10.87       17.52     22.01 o 
   7   7   7       63.00       77.65     31.41 o 
  -7   8   7        0.02        0.00     23.01 o 
  -6   8   7      280.85      290.03     30.93 o 
  -5   8   7       40.84       50.25     17.18 o 
  -4   8   7       12.68       13.17     15.47 o 
  -3   8   7        0.50        6.27     14.00 o 
  -2   8   7       11.87        3.84     14.11 o 
  -1   8   7      879.30      983.78     30.93 o 
   0   8   7      982.61     1006.37     46.04 o 
   1   8   7      671.15      573.23     51.62 o 
   2   8   7      206.87      193.88     25.97 o 
   3   8   7      155.26      195.17     29.76 o 
   4   8   7       50.27       62.36     17.66 o 
   5   8   7       28.94        8.90     44.53 o 
   6   8   7        2.02       14.24     30.78 o 
   7   8   7        0.05        0.00     43.49 o 
  -7   9   7      196.95      197.89     28.31 o 
  -6   9   7       30.37       18.14     27.55 o 
  -5   9   7      180.44      196.72     27.71 o 
  -4   9   7      363.19      385.46     25.43 o 
  -3   9   7     2173.11     2201.32     53.43 o 
  -2   9   7     2158.37     2049.91     49.14 o 
  -1   9   7      722.01      700.87     26.65 o 
   0   9   7      200.37      242.37     25.45 o 
   1   9   7       32.40       37.40     26.75 o 
   2   9   7      590.24      603.63     38.67 o 
   3   9   7     1741.95     1703.91     55.84 o 
   4   9   7      339.61      357.64     28.05 o 
   5   9   7        8.04       18.75     26.99 o 
   6   9   7       34.77       57.99     31.60 o 
  -7  10   7        8.78       31.36     30.05 o 
  -6  10   7      255.63      308.01     34.04 o 
  -5  10   7      388.77      403.95     28.22 o 
  -4  10   7       27.13       41.79     18.21 o 
  -3  10   7      294.36      317.00     23.85 o 
  -2  10   7     1284.41     1221.01     48.70 o 
  -1  10   7     2519.00     2425.94     54.23 o 
   0  10   7     3715.04     3466.57     97.65 o 
   1  10   7     2749.66     2616.32     82.57 o 
   2  10   7     2241.53     2185.04     76.41 o 
   3  10   7        1.84       11.93     19.48 o 
   4  10   7       71.16       72.98     22.16 o 
   5  10   7       90.25       74.92     80.76 o 
   6  10   7      722.22      735.58     90.03 o 
  -7  11   7        1.90       43.82     30.33 o 
  -6  11   7        5.08       17.89     30.02 o 
  -5  11   7        9.99       64.18     22.50 o 
  -4  11   7      355.79      403.75     27.76 o 
  -3  11   7      657.60      719.38     31.71 o 
  -2  11   7     2459.21     2564.32     59.51 o 
  -1  11   7     2260.73     2496.00     55.72 o 
   0  11   7      839.97      730.83     43.18 o 
   1  11   7        5.63        9.47     28.51 o 
   2  11   7     1189.50     1122.88     56.47 o 
   3  11   7      993.08     1079.05     45.13 o 
   4  11   7      716.66      741.32     40.86 o 
   5  11   7       39.22       28.41     28.81 o 
   6  11   7      125.78      145.93     38.80 o 
  -6  12   7        7.94        7.63     28.85 o 
  -5  12   7      115.35      142.24     24.05 o 
  -4  12   7        8.78       44.79     30.45 o 
  -3  12   7       60.27       65.78     18.33 o 
  -2  12   7        3.39        0.00     16.13 o 
  -1  12   7        2.89       28.87     23.92 o 
   0  12   7       57.77       38.36     22.18 o 
   1  12   7      358.75      344.94     33.96 o 
   2  12   7      818.58      801.89     39.41 o 
   3  12   7      134.79      102.96     23.30 o 
   4  12   7      140.64      113.95     23.12 o 
   5  12   7      145.90      117.64     54.83 o 
   6  12   7       41.06       46.46     39.94 o 
  -6  13   7        8.32       31.05     32.83 o 
  -5  13   7       54.46       86.39     24.17 o 
  -4  13   7      770.24      755.18     38.90 o 
  -3  13   7     1264.47     1228.92     43.38 o 
  -2  13   7     1971.34     1908.75     70.65 o 
  -1  13   7      739.77      656.13     43.98 o 
   0  13   7        1.24        0.00     32.66 o 
   1  13   7      276.03      266.66     27.07 o 
   2  13   7      717.52      689.38     38.63 o 
   3  13   7      319.91      383.70     31.96 o 
   4  13   7      179.51      194.69     30.55 o 
   5  13   7       42.68        0.00     25.65 o 
  -6  14   7      533.12      536.80     61.20 o 
  -5  14   7     1182.92     1302.05    117.75 o 
  -4  14   7      734.99      698.56     39.70 o 
  -3  14   7       22.38       18.73     22.56 o 
  -2  14   7      526.26      494.32     34.50 o 
  -1  14   7      552.04      621.78     38.01 o 
   0  14   7      526.08      552.64     35.80 o 
   1  14   7       97.30      117.72     23.32 o 
   2  14   7     1100.22     1090.06     54.16 o 
   3  14   7      226.09      192.75     28.06 o 
   4  14   7       13.24        1.34     29.23 o 
   5  14   7      198.73      257.42     91.55 o 
  -5  15   7       15.34       20.49     50.81 o 
  -4  15   7      377.73      367.87     33.82 o 
  -3  15   7      647.93      661.77     51.78 o 
  -2  15   7     1007.25      988.98     47.11 o 
  -1  15   7      321.55      321.65     30.07 o 
   0  15   7       20.98        5.53     21.72 o 
   1  15   7      136.04      124.61     24.46 o 
   2  15   7      550.61      522.73     37.85 o 
   3  15   7      414.84      414.66     36.83 o 
   4  15   7      113.87      113.90     33.52 o 
  -5  16   7        7.35        0.00     42.14 o 
  -4  16   7       25.51       24.31     43.37 o 
  -3  16   7       35.96       18.48     25.08 o 
  -2  16   7      107.07      114.70     37.24 o 
  -1  16   7        1.33       15.41     20.64 o 
   0  16   7        0.11        4.89     23.41 o 
   1  16   7       36.90       49.89     33.96 o 
   2  16   7      234.76      271.00     42.69 o 
   3  16   7      134.22      108.07     40.13 o 
   4  16   7       17.08       29.77     34.91 o 
  -4  17   7      113.21      187.33     37.76 o 
  -3  17   7      619.61      649.21     54.17 o 
  -2  17   7     1699.56     1655.44     86.15 o 
  -1  17   7      549.21      541.60     49.65 o 
   0  17   7       21.14       26.06     24.73 o 
   1  17   7      125.76      131.88     28.43 o 
   2  17   7      505.85      480.03     38.94 o 
   3  17   7      245.54      228.66     32.29 o 
  -3  18   7        9.53       55.53     32.94 o 
  -2  18   7      221.05      244.06     53.92 o 
  -1  18   7      328.14      338.01     43.68 o 
   0  18   7      851.97      950.41     66.97 o 
   1  18   7      346.42      353.82     35.28 o 
   2  18   7      175.30      199.79     32.59 o 
  -2  19   7        1.92       15.76     32.23 o 
  -1  19   7        8.42       35.88     35.75 o 
   0  19   7       48.28       73.71     36.30 o 
   1  19   7        2.31        0.00     32.81 o 
  -8   0   8      376.35      409.66     58.78 o 
  -7   0   8      690.27      708.91     63.93 o 
  -6   0   8      883.23      857.76     66.26 o 
  -5   0   8       14.73        4.59     13.90 o 
  -4   0   8      732.33      748.52     32.50 o 
  -3   0   8     3891.39     3779.38     70.99 o 
  -2   0   8     5144.67     5120.33    240.16 o 
  -1   0   8     4857.82     4875.17    102.36 o 
   0   0   8      447.64      445.98     19.77 o 
   1   0   8       57.65       17.41     20.18 o 
   2   0   8     5306.38     5461.23    102.29 o 
   3   0   8     1117.65     1079.15     43.66 o 
   4   0   8      742.11      713.05     44.61 o 
   5   0   8     1410.14     1433.74     64.10 o 
   6   0   8       88.59       75.23     28.67 o 
   7   0   8       72.68      108.54    101.71 o 
  -8   1   8       38.19       48.35     42.17 o 
  -7   1   8        0.23        0.00     25.98 o 
  -6   1   8      293.70      297.55     44.97 o 
  -5   1   8     1077.91     1091.95     31.75 o 
  -4   1   8      510.36      463.85     15.87 o 
  -3   1   8     1081.04     1091.43     28.56 o 
  -2   1   8      218.73      212.89     12.48 o 
  -1   1   8        9.94        5.27      8.43 o 
   0   1   8     1537.65     1390.16     25.62 o 
   1   1   8     8448.86     8455.78    100.36 o 
   2   1   8      797.65      813.55     21.38 o 
   3   1   8      271.64      270.61     13.50 o 
   4   1   8        1.01        0.00     10.99 o 
   5   1   8      298.03      321.49     25.04 o 
   6   1   8      471.67      538.65     97.44 o 
   7   1   8      161.57      177.57     28.07 o 
  -8   2   8        7.34        9.57    126.80 o 
  -7   2   8      140.62      129.78     51.31 o 
  -6   2   8      390.25      381.38     33.09 o 
  -5   2   8       68.39       71.91     12.76 o 
  -4   2   8       97.12      108.49     10.02 o 
  -3   2   8        0.97        8.19     11.17 o 
  -2   2   8      111.78      119.25     11.31 o 
  -1   2   8     1564.07     1616.46     29.24 o 
   0   2   8     5110.47     5581.37     80.82 o 
   1   2   8       14.52       30.66      8.26 o 
   2   2   8      119.41      103.21     10.17 o 
   3   2   8        4.72       33.81      9.11 o 
   4   2   8        0.23        5.72     11.44 o 
   5   2   8      220.78      233.00     22.71 o 
   6   2   8       68.34       69.07     21.67 o 
   7   2   8       30.61       20.70     25.83 o 
  -8   3   8        9.25        0.00     41.76 o 
  -7   3   8       44.68       57.67     28.76 o 
  -6   3   8      180.91      164.90     22.04 o 
  -5   3   8     1020.52      984.52     30.52 o 
  -4   3   8      352.30      334.76     22.91 o 
  -3   3   8      106.02       93.40     14.02 o 
  -2   3   8       49.04       36.61     10.75 o 
  -1   3   8      203.14      164.35     11.79 o 
   0   3   8     7907.88     8429.87    144.56 o 
   1   3   8     8241.74     8120.36    105.22 o 
   2   3   8     1118.59     1094.69     27.76 o 
   3   3   8     3725.76     3686.77     61.58 o 
   4   3   8     1506.93     1445.15     41.78 o 
   5   3   8      322.90      325.74     25.65 o 
   6   3   8      149.47      134.93     26.53 o 
   7   3   8      458.35      432.28     39.49 o 
  -8   4   8      924.65      816.84     52.72 o 
  -7   4   8      799.47      886.82     46.64 o 
  -6   4   8       35.14       70.71     19.46 o 
  -5   4   8      206.64      171.08     16.47 o 
  -4   4   8      256.38      289.42     20.28 o 
  -3   4   8      479.64      466.84     22.31 o 
  -2   4   8     2733.25     2752.93     64.39 o 
  -1   4   8     2925.28     2764.79     47.03 o 
   0   4   8     3731.58     3398.13     56.70 o 
   1   4   8      688.34      714.44     23.83 o 
   2   4   8     2299.56     2251.47     42.50 o 
   3   4   8     1224.34     1161.64     50.66 o 
   4   4   8     1523.55     1410.27     36.01 o 
   5   4   8     2322.26     2318.13     57.39 o 
   6   4   8      101.82      100.36     25.74 o 
   7   4   8       59.26       45.80     25.19 o 
  -8   5   8       47.36       51.74     34.22 o 
  -7   5   8      286.76      269.92     31.97 o 
  -6   5   8      172.65      203.59     23.21 o 
  -5   5   8       98.87       83.20     17.40 o 
  -4   5   8      172.90      185.39     17.61 o 
  -3   5   8     1722.84     1795.95     43.96 o 
  -2   5   8     2863.53     2849.13     58.15 o 
  -1   5   8      125.05      128.85     13.90 o 
   0   5   8       68.77      109.12     12.35 o 
   1   5   8     3106.25     2954.21     69.43 o 
   2   5   8     5273.88     5484.11    108.38 o 
   3   5   8     2426.84     2439.06     46.72 o 
   4   5   8      123.45      116.99     14.13 o 
   5   5   8      483.01      470.76     36.08 o 
   6   5   8      187.16      175.53     29.26 o 
   7   5   8        1.79       15.23     36.38 o 
  -8   6   8       72.50        0.00     33.22 o 
  -7   6   8       15.82       83.38     27.85 o 
  -6   6   8      308.96      295.58     25.86 o 
  -5   6   8       31.16       15.35     17.06 o 
  -4   6   8      117.11      101.86     17.58 o 
  -3   6   8      134.45      158.10     16.84 o 
  -2   6   8       51.66       80.85     19.11 o 
  -1   6   8      303.72      310.64     18.17 o 
   0   6   8     1009.90     1044.86     33.09 o 
   1   6   8       11.99       18.55     12.52 o 
   2   6   8        0.15        0.00     13.21 o 
   3   6   8      385.78      414.86     27.49 o 
   4   6   8       12.24        5.76     13.96 o 
   5   6   8       11.23       35.26     20.62 o 
   6   6   8       45.38       31.56     29.86 o 
   7   6   8      169.99      138.19     45.61 o 
  -8   7   8        1.57        0.00     47.13 o 
  -7   7   8       20.46        6.23     30.93 o 
  -6   7   8       46.98       48.22     20.79 o 
  -5   7   8     1412.59     1303.24     60.98 o 
  -4   7   8     3036.48     3148.36     67.43 o 
  -3   7   8      353.88      379.97     23.49 o 
  -2   7   8      695.59      676.03     27.79 o 
  -1   7   8      205.78      260.25     19.26 o 
   0   7   8     1980.74     1892.92     63.89 o 
   1   7   8     1143.25     1057.48     48.10 o 
   2   7   8     2633.01     2484.95     65.31 o 
   3   7   8     2113.12     2078.54     61.22 o 
   4   7   8       52.03       50.33     17.62 o 
   5   7   8      137.42      128.91     32.38 o 
   6   7   8        2.52       14.60     24.00 o 
   7   7   8       29.38       92.39     30.06 o 
  -7   8   8      627.76      620.65     36.37 o 
  -6   8   8      374.43      385.73     32.56 o 
  -5   8   8      245.78      257.93     23.70 o 
  -4   8   8       58.49       64.60     17.13 o 
  -3   8   8     3637.89     3632.26     74.21 o 
  -2   8   8     4346.53     4018.20     77.10 o 
  -1   8   8     2969.88     2930.19     60.28 o 
   0   8   8     3402.53     3449.54     95.20 o 
   1   8   8     1795.04     1726.15     63.30 o 
   2   8   8       39.46       26.55     15.47 o 
   3   8   8      382.18      390.10     28.07 o 
   4   8   8      619.22      610.49     35.31 o 
   5   8   8     1915.03     1782.25     79.89 o 
   6   8   8      844.64      814.19     63.08 o 
  -7   9   8        6.35        3.39     23.49 o 
  -6   9   8      583.51      563.97     51.44 o 
  -5   9   8     1377.41     1339.65     44.11 o 
  -4   9   8      392.63      429.20     39.82 o 
  -3   9   8      287.79      270.33     22.02 o 
  -2   9   8       72.00       92.82     15.82 o 
  -1   9   8        0.53       10.04     13.65 o 
   0   9   8        4.61       28.46     19.15 o 
   1   9   8     1022.54     1015.81     49.81 o 
   2   9   8      875.10      833.16     46.54 o 
   3   9   8      160.39      163.87     21.45 o 
   4   9   8       22.12       26.42     19.61 o 
   5   9   8       28.89       37.21     31.94 o 
   6   9   8      183.33      207.57     44.27 o 
  -7  10   8       77.60      126.34     34.41 o 
  -6  10   8        5.25        0.00     29.26 o 
  -5  10   8       29.08       76.17     25.92 o 
  -4  10   8       43.33       56.74     20.47 o 
  -3  10   8        0.56       23.38     17.16 o 
  -2  10   8       11.09       47.03     18.75 o 
  -1  10   8        1.51        0.00     14.86 o 
   0  10   8       28.19       51.83     22.86 o 
   1  10   8        0.06        0.00     20.31 o 
   2  10   8      177.71      178.32     28.36 o 
   3  10   8      265.60      240.47     25.71 o 
   4  10   8       55.21       58.60     20.34 o 
   5  10   8      271.41      270.75     40.08 o 
   6  10   8      381.41      380.46     68.30 o 
  -7  11   8       49.43       58.91     37.43 o 
  -6  11   8       56.67       41.20     41.95 o 
  -5  11   8     1674.60     1685.62     65.43 o 
  -4  11   8     2183.03     2061.86     58.26 o 
  -3  11   8      332.81      303.22     23.89 o 
  -2  11   8      131.74      131.99     19.54 o 
  -1  11   8      183.71      177.87     28.89 o 
   0  11   8     1142.71     1152.93     54.01 o 
   1  11   8      128.76      105.93     26.11 o 
   2  11   8        6.74       18.13     23.30 o 
   3  11   8      169.73      136.13     23.12 o 
   4  11   8      111.84      138.92     29.56 o 
   5  11   8       72.31      136.36     49.55 o 
   6  11   8       51.91       71.68     42.86 o 
  -6  12   8      110.00      112.27     32.80 o 
  -5  12   8      647.11      637.61     36.73 o 
  -4  12   8       14.92       59.73     21.87 o 
  -3  12   8     2253.33     2207.98     75.32 o 
  -2  12   8     3057.30     2887.74     65.62 o 
  -1  12   8     4362.31     4179.84    138.92 o 
   0  12   8      973.17      963.69     50.60 o 
   1  12   8      172.18      189.55     30.17 o 
   2  12   8       86.31       30.28     38.31 o 
   3  12   8      381.52      396.29     31.91 o 
   4  12   8      411.51      500.30     37.47 o 
   5  12   8      777.23      710.78     57.53 o 
  -6  13   8      200.05      196.18     65.63 o 
  -5  13   8      270.19      314.81     30.07 o 
  -4  13   8      119.01      135.42     24.57 o 
  -3  13   8      149.41      165.90     24.30 o 
  -2  13   8        2.52       11.71     25.18 o 
  -1  13   8      312.76      317.23     34.88 o 
   0  13   8      186.21      177.51     38.53 o 
   1  13   8      179.27      221.59     33.70 o 
   2  13   8      308.53      286.21     28.39 o 
   3  13   8       59.62       75.01     25.05 o 
   4  13   8      444.70      362.56     43.85 o 
   5  13   8      137.28      147.11     41.57 o 
  -6  14   8        6.33        0.00     58.56 o 
  -5  14   8       47.35       50.59     40.74 o 
  -4  14   8        5.04        0.00     27.29 o 
  -3  14   8        7.22       61.16     64.56 o 
  -2  14   8       11.04       59.19     42.23 o 
  -1  14   8      220.00      312.38     37.31 o 
   0  14   8      160.68       93.68     42.11 o 
   1  14   8        0.09       26.15     20.45 o 
   2  14   8        3.76       48.60     22.09 o 
   3  14   8        6.47        0.00     25.86 o 
   4  14   8        8.77        0.00     24.17 o 
   5  14   8        3.70        4.79     37.76 o 
  -5  15   8      325.16      284.59     38.24 o 
  -4  15   8      174.71      168.62     40.54 o 
  -3  15   8      134.71      170.33     33.18 o 
  -2  15   8       14.03        4.77     20.75 o 
  -1  15   8       10.66       28.07     22.73 o 
   0  15   8       58.30      119.60     23.64 o 
   1  15   8      490.58      580.43     46.01 o 
   2  15   8      844.44      811.30     44.66 o 
   3  15   8      666.07      606.61     41.72 o 
   4  15   8        6.41       38.76     25.60 o 
  -4  16   8      172.06      190.50     40.59 o 
  -3  16   8      388.20      473.11     46.54 o 
  -2  16   8       39.72       97.89     30.15 o 
  -1  16   8      630.47      701.32     43.70 o 
   0  16   8      527.97      537.18     37.25 o 
   1  16   8      109.55      128.97     27.01 o 
   2  16   8       14.35       29.15     25.12 o 
   3  16   8      281.43      310.78     82.71 o 
   4  16   8      780.66      776.15     49.55 o 
  -4  17   8      335.28      353.77     46.91 o 
  -3  17   8       79.02      122.37     43.05 o 
  -2  17   8        5.56       16.96     28.15 o 
  -1  17   8      272.04      247.07     40.98 o 
   0  17   8      519.58      517.86     39.22 o 
   1  17   8      306.70      334.52     33.59 o 
   2  17   8      285.89      409.67     37.35 o 
   3  17   8      177.75      186.23     47.60 o 
  -3  18   8       83.71       81.62     34.82 o 
  -2  18   8       78.95       99.58     37.26 o 
  -1  18   8       70.43       68.62     34.31 o 
   0  18   8       57.94       24.82     52.88 o 
   1  18   8        0.18       26.08     25.28 o 
   2  18   8       13.87        0.00     27.46 o 
  -1  19   8       40.46       42.18     33.21 o 
   0  19   8      127.67       87.10     35.60 o 
  -8   1   9       61.19       94.69     40.41 o 
  -7   1   9      282.53      281.28     36.90 o 
  -6   1   9      455.67      492.05     63.02 o 
  -5   1   9      208.23      232.91     24.15 o 
  -4   1   9     1024.99     1067.30     26.31 o 
  -3   1   9      625.83      664.26     22.72 o 
  -2   1   9      255.28      223.15     13.58 o 
  -1   1   9    10896.75    11327.01    150.73 o 
   0   1   9    15073.11    15452.36    183.93 o 
   1   1   9      139.82      101.44     10.08 o 
   2   1   9       40.31       25.28      8.27 o 
   3   1   9      150.22      150.25     12.59 o 
   4   1   9       46.96       47.90     17.78 o 
   5   1   9      563.31      600.67     33.10 o 
   6   1   9       20.97        1.82     21.25 o 
   7   1   9        5.18       13.42     27.69 o 
  -8   2   9       88.49      213.65    153.36 o 
  -7   2   9      569.12      562.88     41.87 o 
  -6   2   9       11.60       62.83     24.63 o 
  -5   2   9      636.21      630.43     30.28 o 
  -4   2   9      305.44      280.65     25.26 o 
  -3   2   9     1889.05     1694.17     38.16 o 
  -2   2   9     5130.82     5033.53     77.80 o 
  -1   2   9      253.22      290.26     12.40 o 
   0   2   9     1060.69     1039.34     25.51 o 
   1   2   9       36.24       64.06      9.07 o 
   2   2   9     3855.88     3675.29     55.10 o 
   3   2   9     3221.72     3103.58     50.67 o 
   4   2   9     2422.58     2445.60     50.48 o 
   5   2   9      568.32      587.17     44.82 o 
   6   2   9       26.96       25.92     20.09 o 
   7   2   9      260.47      238.57     33.68 o 
  -8   3   9      299.40      264.31     38.79 o 
  -7   3   9        4.91       21.92     45.85 o 
  -6   3   9      139.08      208.47     30.21 o 
  -5   3   9      375.03      372.82     20.14 o 
  -4   3   9        1.68       13.43     13.50 o 
  -3   3   9      464.73      434.46     22.07 o 
  -2   3   9     1454.30     1448.75     37.28 o 
  -1   3   9      627.40      638.05     17.93 o 
   0   3   9     6645.56     6667.85     89.50 o 
   1   3   9     4359.46     4014.52     62.01 o 
   2   3   9      186.72      213.44     16.39 o 
   3   3   9        1.86        5.43     11.00 o 
   4   3   9      818.41      760.57     27.38 o 
   5   3   9     1357.74     1320.60     44.28 o 
   6   3   9       14.04        2.34     22.47 o 
   7   3   9       41.28       68.60     27.36 o 
  -8   4   9       34.62       35.37     33.95 o 
  -7   4   9       87.52      144.57     45.63 o 
  -6   4   9      945.52      928.43     46.09 o 
  -5   4   9      114.67      127.55     21.40 o 
  -4   4   9      520.92      509.81     25.86 o 
  -3   4   9      108.24       88.83     14.01 o 
  -2   4   9      860.64      920.79     30.61 o 
  -1   4   9       60.70       39.97     14.52 o 
   0   4   9       65.00       69.54     11.95 o 
   1   4   9        4.53        6.30     18.13 o 
   2   4   9       24.74       27.21     11.15 o 
   3   4   9       12.57       32.17     11.66 o 
   4   4   9      355.74      356.33     20.19 o 
   5   4   9      447.32      386.99     32.62 o 
   6   4   9       21.46       34.31     23.59 o 
   7   4   9       92.02      108.01     30.29 o 
  -8   5   9      592.99      528.09     44.10 o 
  -7   5   9      450.02      476.54     38.00 o 
  -6   5   9      337.44      323.52     68.33 o 
  -5   5   9     1450.87     1372.34     43.20 o 
  -4   5   9     1301.22     1291.25     39.29 o 
  -3   5   9      122.62      150.31     18.08 o 
  -2   5   9      499.07      471.69     31.72 o 
  -1   5   9     1069.86     1017.18     25.90 o 
   0   5   9     3167.12     2938.48     58.89 o 
   1   5   9      235.20      267.95     16.91 o 
   2   5   9      465.99      500.24     29.97 o 
   3   5   9      205.24      218.45     16.77 o 
   4   5   9      156.26      188.12     22.25 o 
   5   5   9      861.32      848.38     45.26 o 
   6   5   9      134.97      131.20     29.11 o 
   7   5   9       39.70       57.92     31.50 o 
  -8   6   9       18.54       56.35     36.14 o 
  -7   6   9       15.40       31.26     28.88 o 
  -6   6   9      354.55      339.88     34.27 o 
  -5   6   9      513.93      467.33     27.80 o 
  -4   6   9     1339.73     1283.98     40.52 o 
  -3   6   9     2334.42     2127.03     52.45 o 
  -2   6   9     3977.72     3784.48     73.80 o 
  -1   6   9      308.68      375.38     24.19 o 
   0   6   9      763.61      742.44     24.54 o 
   1   6   9     2251.37     2195.76     57.78 o 
   2   6   9     5531.02     5576.64    113.12 o 
   3   6   9     3295.75     3108.07     78.27 o 
   4   6   9      809.31      858.23     35.71 o 
   5   6   9       85.59      143.53     54.33 o 
   6   6   9        0.14       37.86     26.18 o 
  -7   7   9       78.66       69.26     32.31 o 
  -6   7   9      897.90      938.02     39.68 o 
  -5   7   9     1143.31     1059.09     39.34 o 
  -4   7   9      567.85      551.83     28.21 o 
  -3   7   9      338.69      372.48     24.09 o 
  -2   7   9      598.01      554.83     25.70 o 
  -1   7   9      820.77      738.34     27.52 o 
   0   7   9      729.86      662.06     28.92 o 
   1   7   9      254.49      235.60     20.24 o 
   2   7   9       41.63       51.23     15.81 o 
   3   7   9      405.69      407.49     27.37 o 
   4   7   9      655.30      604.40     34.97 o 
   5   7   9     1045.56      943.08     59.30 o 
   6   7   9      407.05      380.04     49.33 o 
  -7   8   9        0.33        0.08     31.63 o 
  -6   8   9       11.60       23.82     26.71 o 
  -5   8   9      186.71      209.36     23.08 o 
  -4   8   9      198.69      195.01     24.54 o 
  -3   8   9       80.25      133.08     23.76 o 
  -2   8   9      315.78      356.76     22.60 o 
  -1   8   9      143.48      150.39     17.64 o 
   0   8   9      226.36      271.82     28.81 o 
   1   8   9      511.39      540.71     29.02 o 
   2   8   9       64.49       48.38     16.81 o 
   3   8   9      223.60      285.89     25.55 o 
   4   8   9        8.96        9.85     17.28 o 
   5   8   9        6.82        0.00     36.77 o 
   6   8   9        3.69        0.00     33.05 o 
  -7   9   9       65.56       82.22     49.39 o 
  -6   9   9        5.96       41.19     26.63 o 
  -5   9   9      229.96      255.17     25.10 o 
  -4   9   9        7.13        8.04     19.46 o 
  -3   9   9     1209.15     1259.30     42.57 o 
  -2   9   9     2084.20     2190.33     53.66 o 
  -1   9   9     2720.41     2566.60     56.97 o 
   0   9   9     3305.05     3191.44     95.26 o 
   1   9   9      184.35      207.88     39.79 o 
   2   9   9      133.79      133.81     21.66 o 
   3   9   9      433.01      413.35     31.14 o 
   4   9   9       19.59       48.82     20.71 o 
   5   9   9      602.10      604.74     52.42 o 
   6   9   9      438.20      576.98    172.77 o 
  -7  10   9       67.01      166.05     47.48 o 
  -6  10   9       20.72       42.97     30.00 o 
  -5  10   9      613.81      587.14     35.33 o 
  -4  10   9     3764.19     3702.02     82.04 o 
  -3  10   9     1467.21     1496.47     47.21 o 
  -2  10   9     1086.59     1085.29     37.64 o 
  -1  10   9     1853.76     1767.33     45.60 o 
   0  10   9       54.66       29.94     25.31 o 
   1  10   9     2035.52     2046.56    112.89 o 
   2  10   9     1783.31     1814.86     58.93 o 
   3  10   9      151.40      170.07     24.49 o 
   4  10   9       59.63       94.34     23.17 o 
   5  10   9       95.37      143.46     48.67 o 
   6  10   9       18.04        0.00     37.39 o 
  -6  11   9      162.40      195.86     36.17 o 
  -5  11   9       58.49       74.29     43.49 o 
  -4  11   9        7.63       43.35     20.60 o 
  -3  11   9      121.17      102.90     20.06 o 
  -2  11   9      118.69      103.10     19.67 o 
  -1  11   9     1383.19     1428.37     61.52 o 
   0  11   9      578.79      653.59     45.07 o 
   1  11   9      491.25      514.81     40.78 o 
   2  11   9     1142.44     1213.49     59.77 o 
   3  11   9       34.63       65.65     21.75 o 
   4  11   9       14.17       49.25     22.72 o 
   5  11   9       46.63       65.82     35.77 o 
  -6  12   9       62.78       34.29     44.97 o 
  -5  12   9      342.45      329.28     31.96 o 
  -4  12   9       61.28       71.53     41.73 o 
  -3  12   9        6.63       39.52     20.82 o 
  -2  12   9        3.19        0.00     23.89 o 
  -1  12   9       57.66       90.12     27.36 o 
   0  12   9      122.58       95.40     28.55 o 
   1  12   9        0.96        0.00     22.34 o 
   2  12   9      185.96      254.63     50.90 o 
   3  12   9      254.48      254.25     23.31 o 
   4  12   9        0.10       18.93     24.08 o 
   5  12   9       18.20       15.64     40.88 o 
  -6  13   9      424.30      376.83     42.27 o 
  -5  13   9      305.49      279.28     62.99 o 
  -4  13   9       44.16       65.64     23.94 o 
  -3  13   9        0.54        3.44     37.30 o 
  -2  13   9       19.03       32.68     26.82 o 
  -1  13   9      216.31      275.17     35.77 o 
   0  13   9      247.96      274.17     36.87 o 
   1  13   9       39.64       55.03     27.16 o 
   2  13   9      480.18      476.57     51.15 o 
   3  13   9      264.81      246.85     25.63 o 
   4  13   9      286.24      369.40     36.16 o 
   5  13   9      960.22      915.16     64.86 o 
  -5  14   9       22.14       33.77     23.46 o 
  -4  14   9     1579.35     1477.39     64.67 o 
  -3  14   9     1656.00     1598.07     71.29 o 
  -2  14   9      898.44     1020.17     56.98 o 
  -1  14   9      265.45      232.43     33.90 o 
   0  14   9        0.91       16.21     38.40 o 
   1  14   9      535.15      483.67     80.48 o 
   2  14   9      794.33      782.50     45.47 o 
   3  14   9      762.92      791.84     49.83 o 
   4  14   9      374.74      355.46     35.42 o 
  -5  15   9      275.72      351.74     45.22 o 
  -4  15   9       42.67       39.09     29.92 o 
  -3  15   9        4.24       48.23     35.99 o 
  -2  15   9        1.14       40.52     27.54 o 
  -1  15   9       28.10       59.53     29.67 o 
   0  15   9      245.51      309.87     36.37 o 
   1  15   9      503.79      465.09     36.48 o 
   2  15   9      140.67      128.54     26.49 o 
   3  15   9      324.53      269.66     32.95 o 
   4  15   9       72.63       57.46     28.55 o 
  -4  16   9       11.70       42.97     32.46 o 
  -3  16   9      101.15      110.67     39.82 o 
  -2  16   9       25.42       51.20     25.81 o 
  -1  16   9       29.11       34.55     27.64 o 
   0  16   9      101.80       90.10     27.64 o 
   1  16   9       28.61       74.62     26.55 o 
   2  16   9        4.46       36.17     39.77 o 
   3  16   9       11.75       51.57     40.51 o 
  -3  17   9       12.29       64.92     31.12 o 
  -2  17   9       13.96       26.86     28.63 o 
  -1  17   9       40.60       47.93     28.10 o 
   0  17   9      709.64      738.47     46.20 o 
   1  17   9      379.96      408.81     37.10 o 
   2  17   9      184.89      204.67     34.05 o 
  -2  18   9      442.26      536.19     57.02 o 
  -1  18   9       55.99       72.51     52.72 o 
   0  18   9       73.58      104.70     43.30 o 
   1  18   9      153.80      194.51     32.32 o 
  -8   0  10        1.58        7.91     45.41 o 
  -7   0  10        1.69        0.00     35.04 o 
  -6   0  10      383.81      435.41     52.38 o 
  -5   0  10     1645.41     1655.29     60.11 o 
  -4   0  10     1957.31     1986.56     63.60 o 
  -3   0  10     5250.52     4779.58    110.35 o 
  -2   0  10      897.90      921.64     91.94 o 
  -1   0  10     9946.49    10352.86    202.08 o 
   0   0  10     7725.54     8308.39    141.90 o 
   1   0  10     3987.35     3693.33    129.46 o 
   2   0  10     1285.57     1173.03     39.71 o 
   3   0  10     1118.35     1174.20     42.05 o 
   4   0  10      508.53      519.33     40.88 o 
   5   0  10       13.91        2.45     22.68 o 
   6   0  10     2241.02     2204.98     89.63 o 
   7   0  10     1014.44     1055.71     67.18 o 
  -8   1  10      130.49      152.96     41.36 o 
  -7   1  10      401.92      434.30     40.41 o 
  -6   1  10      404.84      409.60     37.26 o 
  -5   1  10        6.84       14.40     16.30 o 
  -4   1  10      116.36      129.77     15.37 o 
  -3   1  10     2900.07     2657.66     51.90 o 
  -2   1  10     8571.88     8415.10    119.28 o 
  -1   1  10     2746.98     2558.72     50.37 o 
   0   1  10       84.23      106.41     11.63 o 
   1   1  10       49.47       28.67      9.05 o 
   2   1  10      367.49      359.37     16.18 o 
   3   1  10      392.28      375.68     17.57 o 
   4   1  10      484.07      534.66     28.06 o 
   5   1  10      105.71      114.54     21.94 o 
   6   1  10      156.99      189.31     28.71 o 
   7   1  10      269.07      249.91     37.49 o 
  -8   2  10        7.38       25.09     48.64 o 
  -7   2  10       21.03        4.59     28.38 o 
  -6   2  10      274.30      237.13     23.77 o 
  -5   2  10       89.40      105.28     19.78 o 
  -4   2  10       85.05      109.76     16.91 o 
  -3   2  10      283.04      340.17     18.13 o 
  -2   2  10      228.03      235.38     15.62 o 
  -1   2  10      321.98      384.87     16.74 o 
   0   2  10      733.15      645.23     21.05 o 
   1   2  10      293.62      322.05     15.12 o 
   2   2  10       63.20       58.35      9.83 o 
   3   2  10     1229.53     1213.57     29.82 o 
   4   2  10      415.75      384.90     26.23 o 
   5   2  10      133.31      109.14     22.23 o 
   6   2  10       57.59       64.59     26.80 o 
   7   2  10       43.78       84.28     31.74 o 
  -8   3  10      109.93       72.63     35.88 o 
  -7   3  10      183.82      196.36     67.17 o 
  -6   3  10        8.83       46.12     18.73 o 
  -5   3  10      159.91      144.29     19.98 o 
  -4   3  10      734.81      738.84     31.56 o 
  -3   3  10     1368.55     1317.26     38.30 o 
  -2   3  10      859.30      703.90     30.81 o 
  -1   3  10      559.99      531.18     17.15 o 
   0   3  10      482.46      447.95     22.29 o 
   1   3  10     1060.00     1023.95     27.76 o 
   2   3  10      404.94      409.00     17.31 o 
   3   3  10      783.23      806.24     27.17 o 
   4   3  10     1063.66      996.13     31.85 o 
   5   3  10       54.72       40.21     26.86 o 
   6   3  10       29.29       33.04     25.56 o 
   7   3  10       48.36       75.96     30.41 o 
  -8   4  10      144.85      147.55     47.64 o 
  -7   4  10       73.74       64.40     28.17 o 
  -6   4  10       19.40       22.66     25.77 o 
  -5   4  10     1535.70     1560.19     47.15 o 
  -4   4  10     1569.86     1463.87     43.02 o 
  -3   4  10     1703.54     1632.30     42.93 o 
  -2   4  10       98.92      100.40     14.96 o 
  -1   4  10     1051.43     1036.92     26.64 o 
   0   4  10     2321.93     2324.84     50.07 o 
   1   4  10     7135.92     6632.36    101.66 o 
   2   4  10     6877.34     6584.28     95.12 o 
   3   4  10     2355.92     2292.71     48.93 o 
   4   4  10       67.25       53.23     17.44 o 
   5   4  10      639.34      678.87     74.51 o 
   6   4  10      171.42      181.04     30.44 o 
  -8   5  10        1.82       79.69     35.63 o 
  -7   5  10       44.33       77.29     28.85 o 
  -6   5  10      279.86      253.22     32.99 o 
  -5   5  10        5.36       23.27     18.16 o 
  -4   5  10       73.45       52.12     16.77 o 
  -3   5  10      345.12      359.60     21.66 o 
  -2   5  10     1994.63     1783.98     46.08 o 
  -1   5  10     1365.71     1324.24     31.30 o 
   0   5  10      193.79      192.99     15.30 o 
   1   5  10       85.15       82.50     14.07 o 
   2   5  10      614.07      570.97     30.83 o 
   3   5  10     1185.19     1132.30     43.02 o 
   4   5  10      244.95      280.37     23.09 o 
   5   5  10       34.16       64.31     24.94 o 
   6   5  10      109.62      124.29     29.43 o 
  -7   6  10       33.44       20.49     28.70 o 
  -6   6  10       20.34       37.35     26.00 o 
  -5   6  10      141.10      157.85     20.32 o 
  -4   6  10       97.68       85.52     18.69 o 
  -3   6  10       48.65       47.45     16.68 o 
  -2   6  10       19.14       29.92     14.97 o 
  -1   6  10     1010.60     1020.38     27.87 o 
   0   6  10     1825.80     1796.08     50.55 o 
   1   6  10       79.87       95.09     18.61 o 
   2   6  10      129.65      136.57     19.68 o 
   3   6  10      649.21      690.82     35.58 o 
   4   6  10       97.28      102.84     20.97 o 
   5   6  10       68.72       69.51     24.19 o 
   6   6  10        0.34        0.69     24.97 o 
  -7   7  10      261.39      201.41     64.15 o 
  -6   7  10        0.97        0.00     25.72 o 
  -5   7  10        6.90       30.66     20.05 o 
  -4   7  10       22.10       20.26     16.96 o 
  -3   7  10      311.81      307.76     23.45 o 
  -2   7  10      396.35      373.93     22.71 o 
  -1   7  10     3091.90     3068.06     64.04 o 
   0   7  10     2955.14     2985.43     56.66 o 
   1   7  10      145.62      118.57     18.09 o 
   2   7  10      875.13      844.64     47.50 o 
   3   7  10     1177.96     1182.79     47.51 o 
   4   7  10      142.83      171.51     24.83 o 
   5   7  10       48.88       77.81     33.22 o 
   6   7  10      144.52      166.73     53.32 o 
  -7   8  10      238.00      292.47     37.97 o 
  -6   8  10      413.05      520.83    124.85 o 
  -5   8  10     1413.37     1412.77     47.38 o 
  -4   8  10      519.47      577.52     31.89 o 
  -3   8  10      521.84      506.04     28.63 o 
  -2   8  10      782.41      768.47     31.74 o 
  -1   8  10      223.05      212.92     19.83 o 
   0   8  10     1594.91     1643.30     48.11 o 
   1   8  10      718.58      748.86     35.27 o 
   2   8  10      370.16      414.98     29.50 o 
   3   8  10      738.88      741.37     38.53 o 
   4   8  10       97.42       84.47     33.87 o 
   5   8  10       62.69       83.81     34.12 o 
   6   8  10      276.26      249.60     46.82 o 
  -7   9  10      273.12      320.38     37.72 o 
  -6   9  10      393.36      422.37     39.20 o 
  -5   9  10       26.27       14.78     25.65 o 
  -4   9  10      222.35      252.06     25.76 o 
  -3   9  10      630.62      657.80     32.32 o 
  -2   9  10     1250.42     1227.13     40.05 o 
  -1   9  10     1371.84     1520.55     53.10 o 
   0   9  10        6.34       31.06     22.58 o 
   1   9  10      125.97      125.46     18.64 o 
   2   9  10      159.14      164.45     23.03 o 
   3   9  10       46.99       62.29     20.60 o 
   4   9  10      682.02      677.10     41.08 o 
   5   9  10      935.71      833.99     58.57 o 
   6   9  10      140.21      137.93     49.83 o 
  -7  10  10        1.68        0.00     50.27 o 
  -6  10  10        0.55        0.00     41.45 o 
  -5  10  10      266.49      280.65     29.11 o 
  -4  10  10       90.86      132.13     26.32 o 
  -3  10  10      404.42      464.26     29.58 o 
  -2  10  10      176.21      176.51     20.45 o 
  -1  10  10        5.50       17.84     20.97 o 
   0  10  10      268.75      318.88     35.19 o 
   1  10  10      716.04      815.50     49.54 o 
   2  10  10        7.54        0.00     17.38 o 
   3  10  10      578.93      609.40     38.19 o 
   4  10  10      103.68       87.64     24.98 o 
   5  10  10       36.50       62.26     31.98 o 
  -6  11  10      276.24      348.07     41.68 o 
  -5  11  10       54.20       85.45     39.18 o 
  -4  11  10      151.64      165.59     25.59 o 
  -3  11  10     1244.82     1242.64     44.14 o 
  -2  11  10      822.86      794.79     35.01 o 
  -1  11  10      505.27      461.53     40.39 o 
   0  11  10        9.00        3.39     25.50 o 
   1  11  10      156.13      226.12     40.13 o 
   2  11  10      259.02      281.39     27.57 o 
   3  11  10      290.17      334.22     31.37 o 
   4  11  10     1101.87     1037.05     50.19 o 
   5  11  10      576.21      599.30     57.25 o 
  -6  12  10      392.76      401.62     55.39 o 
  -5  12  10      645.52      718.28     40.55 o 
  -4  12  10      662.45      697.44     37.80 o 
  -3  12  10      504.55      496.10     32.62 o 
  -2  12  10       79.88       87.89     27.59 o 
  -1  12  10      106.55       80.05     26.78 o 
   0  12  10     1508.36     1449.85     65.69 o 
   1  12  10      872.91      963.39     56.67 o 
   2  12  10      210.90      243.14     33.90 o 
   3  12  10       10.13       24.25     19.87 o 
   4  12  10      172.83      170.89     27.93 o 
   5  12  10        2.85       71.78     67.76 o 
  -6  13  10       83.83       90.06     48.30 o 
  -5  13  10        0.25        0.00     29.82 o 
  -4  13  10      432.98      433.24     33.55 o 
  -3  13  10      301.04      374.07     39.64 o 
  -2  13  10      253.55      344.70    111.38 o 
  -1  13  10     1290.43     1270.80     64.50 o 
   0  13  10      569.39      521.78     44.96 o 
   1  13  10        3.49        7.74     25.14 o 
   2  13  10      812.48      656.50     49.61 o 
   3  13  10      694.07      735.06     37.18 o 
   4  13  10      382.85      383.98     36.52 o 
  -5  14  10       23.09       28.01     39.25 o 
  -4  14  10        0.60       30.12     31.42 o 
  -3  14  10      102.45       86.22     45.59 o 
  -2  14  10      114.24       90.88     37.30 o 
  -1  14  10       99.22       65.50     81.08 o 
   0  14  10        1.82       39.62     26.48 o 
   1  14  10       65.67       95.42     32.29 o 
   2  14  10        5.00       17.27     33.16 o 
   3  14  10        0.40       12.75     30.95 o 
   4  14  10       10.26       67.17     27.21 o 
  -5  15  10       13.95       40.34     32.30 o 
  -4  15  10      210.02      211.39     49.17 o 
  -3  15  10      110.45      167.26     34.30 o 
  -2  15  10      255.61      288.20     40.86 o 
  -1  15  10      565.55      510.22     46.33 o 
   0  15  10      168.60      165.66     35.25 o 
   1  15  10      147.14      124.14     32.17 o 
   2  15  10       26.62       21.53     25.08 o 
   3  15  10      696.85      727.27     46.07 o 
  -4  16  10      347.56      410.62     48.24 o 
  -3  16  10       17.10       58.87     29.90 o 
  -2  16  10      112.88      114.47     35.54 o 
  -1  16  10       22.79       75.01     29.73 o 
   0  16  10      354.68      379.67     35.13 o 
   1  16  10      856.64      865.20     49.05 o 
   2  16  10      623.85      666.48     43.99 o 
   3  16  10      344.97      345.13     47.43 o 
  -3  17  10       16.32        0.00     35.55 o 
  -2  17  10       60.54      103.41     37.01 o 
  -1  17  10      330.45      304.84     37.33 o 
   0  17  10       41.31       58.16     27.32 o 
   1  17  10        0.27        0.00     28.16 o 
   2  17  10        5.90        0.85     27.16 o 
  -2  18  10        0.23       26.16     33.54 o 
  -1  18  10        5.20       17.18     35.69 o 
   0  18  10        5.58        0.00     28.21 o 
  -8   1  11       79.63       93.22     36.86 o 
  -7   1  11      128.26      105.97     28.28 o 
  -6   1  11        8.61       39.98     33.54 o 
  -5   1  11      146.96      112.23     20.51 o 
  -4   1  11        5.20       11.03     12.00 o 
  -3   1  11     1174.67     1157.59     32.52 o 
  -2   1  11     2859.63     2865.24     70.00 o 
  -1   1  11        9.99        8.43     11.05 o 
   0   1  11      206.96      175.95     13.46 o 
   1   1  11      112.35      105.60     11.15 o 
   2   1  11     1573.93     1518.05     33.66 o 
   3   1  11     1388.49     1474.06     34.48 o 
   4   1  11        3.12        0.00     16.72 o 
   5   1  11       61.98       96.09     23.14 o 
   6   1  11       13.68       17.13     31.29 o 
  -8   2  11      170.74      105.25     38.70 o 
  -7   2  11       23.35       78.04     60.54 o 
  -6   2  11      418.75      434.40     28.09 o 
  -5   2  11      986.49     1005.75     38.77 o 
  -4   2  11      250.03      279.31     21.83 o 
  -3   2  11     2451.35     2374.25     49.99 o 
  -2   2  11     5744.11     5819.63     92.02 o 
  -1   2  11     3870.02     3443.57     59.09 o 
   0   2  11     4251.97     4373.00     67.45 o 
   1   2  11     1658.44     1726.45     34.80 o 
   2   2  11       21.44       10.14      9.68 o 
   3   2  11      102.56      104.21     12.70 o 
   4   2  11       75.54      103.83     19.64 o 
   5   2  11      669.36      747.81     37.43 o 
   6   2  11      324.74      341.34     36.74 o 
  -8   3  11        2.77       55.31     32.81 o 
  -7   3  11        8.31       15.85     27.98 o 
  -6   3  11       83.61       78.32     20.19 o 
  -5   3  11     1046.97     1017.04     39.16 o 
  -4   3  11     1035.72     1025.88     36.32 o 
  -3   3  11      705.42      663.60     34.22 o 
  -2   3  11     1339.67     1191.23     33.24 o 
  -1   3  11       38.14       48.36     11.76 o 
   0   3  11        1.25        0.00     11.30 o 
   1   3  11       37.08       46.35     11.29 o 
   2   3  11      833.64      844.64     25.10 o 
   3   3  11      355.96      370.42     21.27 o 
   4   3  11      423.94      407.54     28.03 o 
   5   3  11      325.58      335.30     34.44 o 
   6   3  11        4.97       10.28     32.07 o 
  -7   4  11       12.76        0.00     28.39 o 
  -6   4  11       17.30       18.87     18.54 o 
  -5   4  11       11.46       25.74     17.28 o 
  -4   4  11       15.29       29.76     19.54 o 
  -3   4  11      209.66      204.64     18.28 o 
  -2   4  11      132.33      156.66     17.87 o 
  -1   4  11      106.14      129.69     12.13 o 
   0   4  11      194.96      189.03     16.19 o 
   1   4  11       52.69       62.46     13.19 o 
   2   4  11      158.07      181.03     19.19 o 
   3   4  11      108.53      106.83     15.56 o 
   4   4  11       57.72       47.51     17.26 o 
   5   4  11        5.72       13.37     20.26 o 
   6   4  11        0.15       23.05     24.44 o 
  -7   5  11       78.68      101.84     31.58 o 
  -6   5  11        0.35       14.04     32.44 o 
  -5   5  11      208.16      190.48     22.34 o 
  -4   5  11      561.50      532.54     36.07 o 
  -3   5  11      427.60      425.96     25.71 o 
  -2   5  11     1253.16     1117.83     99.01 o 
  -1   5  11       47.67       51.34     11.52 o 
   0   5  11      177.20      155.18     16.34 o 
   1   5  11      151.57      160.28     17.09 o 
   2   5  11     1681.87     1627.85     42.96 o 
   3   5  11     4288.00     4232.01     98.44 o 
   4   5  11      229.75      215.29     21.79 o 
   5   5  11      132.55      113.38     26.55 o 
   6   5  11       42.88       57.37     27.32 o 
  -7   6  11      398.63      440.92     40.16 o 
  -6   6  11     1361.02     1369.41     56.74 o 
  -5   6  11      879.66      904.09     37.50 o 
  -4   6  11      947.52      948.33     36.49 o 
  -3   6  11        1.58       16.67     16.17 o 
  -2   6  11     1639.84     1498.74     43.81 o 
  -1   6  11     1063.07      981.84     36.52 o 
   0   6  11     4823.39     4800.40     80.83 o 
   1   6  11     4149.55     3951.65     72.09 o 
   2   6  11       90.90       87.79     18.69 o 
   3   6  11     2760.01     2539.23     95.68 o 
   4   6  11      376.51      398.95     42.90 o 
   5   6  11      121.91      142.37     31.05 o 
   6   6  11      340.93      367.56     39.92 o 
  -7   7  11        0.27        0.00     56.77 o 
  -6   7  11       27.09        1.74     27.05 o 
  -5   7  11      183.36      191.59     22.86 o 
  -4   7  11      839.53      842.20     40.36 o 
  -3   7  11     1418.57     1348.68     43.79 o 
  -2   7  11     2369.76     2302.73     82.70 o 
  -1   7  11       23.38       33.32     12.80 o 
   0   7  11     2601.37     2739.94     74.28 o 
   1   7  11     3336.63     3199.31     79.12 o 
   2   7  11     1227.20     1285.18     50.57 o 
   3   7  11      423.56      410.77     41.72 o 
   4   7  11      717.55      712.47     40.78 o 
   5   7  11      143.95       97.41     36.52 o 
   6   7  11        6.04       82.42     43.29 o 
  -7   8  11        1.35       27.77     32.84 o 
  -6   8  11       86.53       62.54     29.92 o 
  -5   8  11      155.83      182.81     24.44 o 
  -4   8  11      403.16      358.29     29.17 o 
  -3   8  11     1855.07     1968.77     54.05 o 
  -2   8  11      280.02      250.96     22.92 o 
  -1   8  11      290.60      275.73     21.99 o 
   0   8  11      168.18      183.77     17.96 o 
   1   8  11      824.15      749.30     37.17 o 
   2   8  11      173.06      184.02     23.49 o 
   3   8  11       30.86       35.61     22.06 o 
   4   8  11      112.66      144.07     28.52 o 
   5   8  11       88.78      140.67     45.41 o 
   6   8  11       10.34       60.97     41.68 o 
  -7   9  11        3.46       34.91     32.28 o 
  -6   9  11      107.99      176.27     48.83 o 
  -5   9  11      374.27      382.09     32.12 o 
  -4   9  11     1941.80     1986.67     57.87 o 
  -3   9  11     1177.64     1211.53     43.08 o 
  -2   9  11     1539.61     1515.01     45.80 o 
  -1   9  11       96.96      119.62     19.29 o 
   0   9  11      611.16      655.46     37.25 o 
   1   9  11        5.24        3.16     17.46 o 
   2   9  11       42.51       61.08     19.74 o 
   3   9  11     1808.81     1740.47     62.45 o 
   4   9  11      433.41      427.05     34.80 o 
   5   9  11       57.15       31.02     34.85 o 
  -6  10  11      562.11      531.25     45.14 o 
  -5  10  11       27.91       61.93     23.44 o 
  -4  10  11        7.94        0.00     20.23 o 
  -3  10  11      614.03      601.72     33.04 o 
  -2  10  11     1209.24     1182.54     59.97 o 
  -1  10  11      709.76      811.43     53.23 o 
   0  10  11      887.54      925.83     54.68 o 
   1  10  11     1753.42     1721.62     58.07 o 
   2  10  11     1224.03     1209.72     50.15 o 
   3  10  11       93.99       60.86     22.02 o 
   4  10  11      435.64      447.53     34.73 o 
   5  10  11      849.25      844.75     69.90 o 
  -6  11  11       78.51       60.51     38.24 o 
  -5  11  11      300.31      312.99     50.06 o 
  -4  11  11      568.27      609.72     36.26 o 
  -3  11  11      354.85      364.92     28.68 o 
  -2  11  11       87.78      146.33     53.07 o 
  -1  11  11       28.69       31.83     21.75 o 
   0  11  11       59.69       79.96     28.67 o 
   1  11  11       90.79      116.64     23.60 o 
   2  11  11       17.43       19.85     19.09 o 
   3  11  11       74.48      116.27     26.82 o 
   4  11  11      227.92      250.78     30.66 o 
   5  11  11        1.97       24.86     36.89 o 
  -6  12  11       16.11        2.06     37.04 o 
  -5  12  11       93.95      150.69     26.95 o 
  -4  12  11      115.37      127.01     25.80 o 
  -3  12  11        0.01       43.74     28.47 o 
  -2  12  11       10.42       34.48     25.81 o 
  -1  12  11      157.75      176.10     36.65 o 
   0  12  11       45.45       68.39     58.03 o 
   1  12  11      149.99      114.72     30.29 o 
   2  12  11        1.14       27.24     25.02 o 
   3  12  11       22.62       67.68     24.85 o 
   4  12  11       68.99       80.52     39.06 o 
  -5  13  11      151.93      166.88     33.15 o 
  -4  13  11      374.21      354.35     42.04 o 
  -3  13  11      662.56      718.26     51.45 o 
  -2  13  11      408.41      365.79     45.06 o 
  -1  13  11        0.98       26.77     29.13 o 
   0  13  11      297.33      233.48     37.40 o 
   1  13  11      599.36      602.83     48.81 o 
   2  13  11      490.89      545.03     38.39 o 
   3  13  11      832.35      835.45     48.72 o 
   4  13  11      245.92      205.90     32.00 o 
  -5  14  11      143.42      208.94     48.99 o 
  -4  14  11      156.28      247.66     44.97 o 
  -3  14  11        7.13        0.00     26.48 o 
  -2  14  11       36.98       17.06     30.31 o 
  -1  14  11      164.31      228.92     36.35 o 
   0  14  11      730.50      699.00     51.36 o 
   1  14  11      419.32      436.62     46.37 o 
   2  14  11       75.74       88.17     32.09 o 
   3  14  11      230.61      194.89     31.61 o 
   4  14  11      206.59      184.32     33.14 o 
  -4  15  11      178.15      172.77     59.22 o 
  -3  15  11       60.00       65.52     77.53 o 
  -2  15  11      111.66      197.99     38.56 o 
  -1  15  11      121.59      119.90     70.18 o 
   0  15  11       54.40       78.85     32.92 o 
   1  15  11      630.48      602.31     52.70 o 
   2  15  11      375.15      357.50     38.41 o 
   3  15  11      162.63      202.13     39.40 o 
  -3  16  11       17.76       79.70     49.11 o 
  -2  16  11       29.81       71.49     34.01 o 
  -1  16  11       52.16       31.97     35.86 o 
   0  16  11       30.30       68.44     32.50 o 
   1  16  11      138.99      130.13     29.12 o 
   2  16  11        0.14       70.87     29.22 o 
  -2  17  11      235.39      200.26     41.57 o 
  -1  17  11        0.41       52.03     27.58 o 
   0  17  11       77.42       97.87     30.78 o 
   1  17  11      200.91      170.78     32.69 o 
  -7   0  12      208.54      243.92     46.10 o 
  -6   0  12      254.51      330.53     50.12 o 
  -5   0  12        0.48       17.28     28.42 o 
  -4   0  12     2189.97     2222.65    110.60 o 
  -3   0  12     5402.01     5275.03    123.54 o 
  -2   0  12     4233.65     3976.11    114.36 o 
  -1   0  12      833.57      736.59     40.42 o 
   0   0  12     1392.84     1427.72     44.11 o 
   1   0  12      628.04      647.85     31.42 o 
   2   0  12      879.31      799.76     43.44 o 
   3   0  12       33.56       31.75     17.27 o 
   4   0  12      512.91      498.01     42.89 o 
   5   0  12     1731.57     1726.81     78.15 o 
   6   0  12      522.53      398.32     48.23 o 
  -7   1  12       24.54        7.67     29.46 o 
  -6   1  12      263.56      266.63     26.05 o 
  -5   1  12     1297.46     1325.22     51.51 o 
  -4   1  12      204.95      197.87     18.43 o 
  -3   1  12       70.55       70.59     13.88 o 
  -2   1  12       35.39       32.07     12.89 o 
  -1   1  12      371.27      346.27     21.27 o 
   0   1  12     1477.29     1267.39     32.03 o 
   1   1  12     1670.65     1717.85     36.04 o 
   2   1  12     1261.13     1318.01     32.15 o 
   3   1  12      257.83      279.05     17.39 o 
   4   1  12       81.91       46.59     18.27 o 
   5   1  12      575.83      525.29     35.58 o 
   6   1  12      494.97      498.32     50.52 o 
  -7   2  12       25.75       58.33     29.47 o 
  -6   2  12      135.36      166.02     24.19 o 
  -5   2  12       56.76       51.08     19.94 o 
  -4   2  12       41.44       60.82     16.79 o 
  -3   2  12      548.16      589.03     25.38 o 
  -2   2  12        9.36       15.77     13.31 o 
  -1   2  12      163.34      154.96     16.39 o 
   0   2  12      104.94       88.81     12.40 o 
   1   2  12        7.44        5.88     10.37 o 
   2   2  12       22.99       26.74     11.04 o 
   3   2  12      583.33      568.20     22.74 o 
   4   2  12       45.79       64.81     20.05 o 
   5   2  12       63.12       87.31     42.53 o 
   6   2  12       18.92       52.78     29.18 o 
  -7   3  12       65.15      110.87     33.32 o 
  -6   3  12     1882.63     1740.36     55.43 o 
  -5   3  12     2979.46     2814.11     95.10 o 
  -4   3  12      365.66      362.86     25.74 o 
  -3   3  12        6.68       16.11     15.58 o 
  -2   3  12       35.14       30.70     13.40 o 
  -1   3  12      719.92      682.34     22.59 o 
   0   3  12     2334.54     2271.00     44.47 o 
   1   3  12     1084.40     1012.60     30.16 o 
   2   3  12     2535.39     2437.35     46.29 o 
   3   3  12      562.15      569.01     29.07 o 
   4   3  12      155.37      167.33     23.74 o 
   5   3  12       40.49       50.46     26.87 o 
   6   3  12      149.09      128.81     48.77 o 
  -7   4  12      156.27      141.97     33.87 o 
  -6   4  12        1.45       41.89     20.98 o 
  -5   4  12        8.57       23.46     17.76 o 
  -4   4  12      222.67      212.51     21.97 o 
  -3   4  12     2327.84     2251.76     57.77 o 
  -2   4  12     3680.53     3444.16     73.21 o 
  -1   4  12     2613.35     2418.50     59.91 o 
   0   4  12      589.50      585.39     25.50 o 
   1   4  12       59.21       81.65     15.57 o 
   2   4  12     2794.40     2634.75     69.57 o 
   3   4  12      347.24      352.53     21.71 o 
   4   4  12       38.42       77.64     22.89 o 
   5   4  12      228.80      225.20     32.70 o 
   6   4  12      150.76      157.18     32.75 o 
  -7   5  12       54.24       84.08     57.34 o 
  -6   5  12        3.85       30.33     20.38 o 
  -5   5  12      329.58      339.30     26.47 o 
  -4   5  12      237.08      253.35     22.96 o 
  -3   5  12      957.24      900.52     36.25 o 
  -2   5  12      184.58      167.25     19.29 o 
  -1   5  12      422.55      384.83     27.79 o 
   0   5  12     2504.02     2312.99     50.39 o 
   1   5  12     2887.47     2776.10     58.81 o 
   2   5  12       38.50       47.07     16.24 o 
   3   5  12      258.91      231.83     25.99 o 
   4   5  12       78.30       78.46     18.41 o 
   5   5  12        2.93        6.58     40.33 o 
   6   5  12       70.18       67.11     41.40 o 
  -7   6  12      135.43      164.42     52.28 o 
  -6   6  12      233.89      256.40     27.95 o 
  -5   6  12      536.68      529.84     30.56 o 
  -4   6  12      340.69      296.61     48.20 o 
  -3   6  12      197.19      188.22     22.34 o 
  -2   6  12       95.64       99.35     19.44 o 
  -1   6  12      592.51      624.21     64.00 o 
   0   6  12     1895.42     1893.26     45.69 o 
   1   6  12      103.68       96.90     16.21 o 
   2   6  12      119.09      135.81     20.48 o 
   3   6  12        0.11       20.13     19.64 o 
   4   6  12       26.61       47.32     26.19 o 
   5   6  12        5.12       53.15     33.63 o 
   6   6  12        0.33        0.00     30.74 o 
  -7   7  12        3.23       69.08     33.20 o 
  -6   7  12      151.26      200.90     47.01 o 
  -5   7  12     1111.31     1121.18     43.81 o 
  -4   7  12       96.79      163.91     37.09 o 
  -3   7  12       30.23       28.47     17.72 o 
  -2   7  12       17.36       29.52     16.63 o 
  -1   7  12        4.08       34.98     17.17 o 
   0   7  12     1431.65     1453.71     39.76 o 
   1   7  12     2438.11     2388.45     67.59 o 
   2   7  12      724.64      726.18     38.88 o 
   3   7  12        8.89        0.20     26.80 o 
   4   7  12      210.99      208.04     28.52 o 
   5   7  12        1.75       89.03     46.03 o 
  -7   8  12      392.77      444.07     41.94 o 
  -6   8  12       30.55      108.10     41.07 o 
  -5   8  12        6.49        0.00     21.53 o 
  -4   8  12      589.22      545.84     33.10 o 
  -3   8  12     2928.22     2847.61     68.81 o 
  -2   8  12      361.05      367.20     26.02 o 
  -1   8  12       13.71       45.20     22.57 o 
   0   8  12        2.17        4.51     16.16 o 
   1   8  12      214.95      214.91     24.62 o 
   2   8  12      137.84      157.47     29.95 o 
   3   8  12     1248.33     1361.63    109.16 o 
   4   8  12     1544.26     1513.36     61.20 o 
   5   8  12      674.10      705.90     61.05 o 
  -6   9  12       70.77      276.33     56.21 o 
  -5   9  12      204.47      249.28     29.51 o 
  -4   9  12      443.11      471.93     33.32 o 
  -3   9  12      359.43      334.13     27.66 o 
  -2   9  12      381.29      438.33     28.67 o 
  -1   9  12     1028.48      979.15     54.38 o 
   0   9  12       53.19       46.69     18.32 o 
   1   9  12       15.47       32.87     18.07 o 
   2   9  12      393.12      371.64     30.86 o 
   3   9  12      527.84      531.02     36.38 o 
   4   9  12       42.01       93.57     34.87 o 
   5   9  12       28.53       53.90     46.94 o 
  -6  10  12       68.20       74.39     49.33 o 
  -5  10  12       15.18        0.00     31.96 o 
  -4  10  12        0.10       13.27     21.74 o 
  -3  10  12       10.59       18.38     20.37 o 
  -2  10  12      185.05      196.30     23.13 o 
  -1  10  12        4.50       16.23     46.13 o 
   0  10  12      214.76      229.48     24.40 o 
   1  10  12      119.81      152.05     23.45 o 
   2  10  12       40.71       51.44     20.69 o 
   3  10  12       13.47       38.23     21.59 o 
   4  10  12        0.35        6.13     26.21 o 
   5  10  12        3.64        0.00     37.07 o 
  -6  11  12      112.26      109.72     37.18 o 
  -5  11  12      170.46      205.07     27.23 o 
  -4  11  12      118.34      146.83     25.91 o 
  -3  11  12       39.04       36.00     22.97 o 
  -2  11  12        2.44        0.00     25.00 o 
  -1  11  12      152.06      148.75     30.77 o 
   0  11  12      547.39      587.49     46.05 o 
   1  11  12       67.44       76.55     20.90 o 
   2  11  12       37.67       60.87     23.15 o 
   3  11  12      182.82      203.53     28.65 o 
   4  11  12       21.34       12.93     25.51 o 
  -5  12  12      115.62      202.15     39.95 o 
  -4  12  12       54.79      123.77     27.49 o 
  -3  12  12      876.12      829.82     53.62 o 
  -2  12  12     1085.14     1003.28     59.24 o 
  -1  12  12     1349.19     1439.02     70.68 o 
   0  12  12      492.35      495.68     43.85 o 
   1  12  12       72.35       73.33     21.35 o 
   2  12  12     1397.81     1354.20     56.72 o 
   3  12  12     1175.24     1181.82     70.48 o 
   4  12  12      992.86      999.92     65.33 o 
  -5  13  12      130.27      169.56     31.07 o 
  -4  13  12      148.14      168.54     36.64 o 
  -3  13  12       66.86       97.61     33.57 o 
  -2  13  12        0.90       40.11     34.54 o 
  -1  13  12       80.67      120.79     32.86 o 
   0  13  12      559.33      536.97     48.77 o 
   1  13  12      437.28      439.98     41.90 o 
   2  13  12      377.18      433.23     35.73 o 
   3  13  12        4.53        1.11     25.26 o 
   4  13  12      112.23      119.75     29.90 o 
  -4  14  12        3.75       60.07     50.59 o 
  -3  14  12        0.30       24.37     31.91 o 
  -2  14  12       41.71       21.95     33.80 o 
  -1  14  12       41.42       25.83     30.65 o 
   0  14  12       92.68      115.09     32.15 o 
   1  14  12       10.25       22.34     32.81 o 
   2  14  12      156.29      151.21     34.81 o 
   3  14  12       62.15      100.36     33.54 o 
  -4  15  12      252.35      359.54     65.31 o 
  -3  15  12       87.54      113.66     37.80 o 
  -2  15  12        6.41       43.03     32.13 o 
  -1  15  12        4.43       26.05     31.35 o 
   0  15  12      654.86      803.66     57.60 o 
   1  15  12      540.79      521.59     53.42 o 
   2  15  12      214.61      238.26     31.68 o 
  -3  16  12      237.84      247.55     44.81 o 
  -2  16  12      689.62      801.44     60.18 o 
  -1  16  12      793.86      713.32     56.27 o 
   0  16  12       46.74       52.24     35.80 o 
   1  16  12       30.18       47.85     39.06 o 
  -1  17  12      154.14      239.64     43.26 o 
   0  17  12      104.01      140.51     42.50 o 
  -7   1  13       21.40       45.69     31.94 o 
  -6   1  13      220.85      289.68     59.20 o 
  -5   1  13      383.89      407.69     28.72 o 
  -4   1  13      442.33      402.13     23.64 o 
  -3   1  13     1546.40     1396.18     38.58 o 
  -2   1  13      894.64      838.80     37.55 o 
  -1   1  13     1800.43     1732.00     44.84 o 
   0   1  13       91.37       92.76     16.21 o 
   1   1  13      120.84      105.83     12.84 o 
   2   1  13      234.53      197.82     17.77 o 
   3   1  13      246.43      242.04     18.19 o 
   4   1  13     1055.03     1072.31     44.81 o 
   5   1  13      294.49      313.70     32.78 o 
   6   1  13       54.59       37.97     31.34 o 
  -7   2  13        0.61        0.00     30.24 o 
  -6   2  13      573.34      564.60     49.04 o 
  -5   2  13      992.39      912.93     48.01 o 
  -4   2  13      780.59      785.29     34.54 o 
  -3   2  13     1957.07     1895.53     45.92 o 
  -2   2  13     1038.99     1011.27     33.13 o 
  -1   2  13       45.59       59.82     15.50 o 
   0   2  13       92.82      101.64     14.04 o 
   1   2  13     1857.11     1842.86     42.63 o 
   2   2  13     1316.87     1326.52     37.13 o 
   3   2  13      163.47      170.69     16.78 o 
   4   2  13      318.00      335.82     28.00 o 
   5   2  13      173.58      195.03     32.81 o 
   6   2  13      434.25      472.58     45.01 o 
  -7   3  13      278.97      292.71     37.49 o 
  -6   3  13     1642.28     1556.11     52.90 o 
  -5   3  13       29.51       35.25     17.09 o 
  -4   3  13      648.18      613.32     31.85 o 
  -3   3  13      226.28      196.07     22.67 o 
  -2   3  13      878.56      917.36     39.09 o 
  -1   3  13     2878.02     2595.15     57.23 o 
   0   3  13      753.09      760.13     26.59 o 
   1   3  13        4.08        4.88     12.08 o 
   2   3  13       45.29       74.33     20.23 o 
   3   3  13        1.77        9.74     15.01 o 
   4   3  13      117.86      101.85     25.68 o 
   5   3  13      276.06      275.87     35.51 o 
   6   3  13      169.99      213.64     34.39 o 
  -7   4  13        0.05       24.90     31.03 o 
  -6   4  13        7.27       25.14     22.61 o 
  -5   4  13       26.50       36.29     22.22 o 
  -4   4  13       56.31       54.27     17.85 o 
  -3   4  13        0.53        6.39     17.51 o 
  -2   4  13        5.43       36.49     17.46 o 
  -1   4  13      390.95      474.92     46.92 o 
   0   4  13      137.41      136.78     16.73 o 
   1   4  13      962.19      965.16     34.28 o 
   2   4  13       29.84       20.62     15.27 o 
   3   4  13      167.88      167.48     20.39 o 
   4   4  13       17.63       53.48     24.79 o 
   5   4  13       37.88       70.97     29.67 o 
  -7   5  13      165.85      155.96     34.43 o 
  -6   5  13      602.20      616.19     43.84 o 
  -5   5  13       37.71       52.20     19.84 o 
  -4   5  13      154.45      140.15     22.11 o 
  -3   5  13       96.82      114.26     26.90 o 
  -2   5  13       90.30      118.50     20.47 o 
  -1   5  13     1648.36     1434.10     47.50 o 
   0   5  13      461.05      435.13     24.57 o 
   1   5  13       49.80       29.65     16.63 o 
   2   5  13       19.11       79.22     57.74 o 
   3   5  13        0.68       63.10     22.28 o 
   4   5  13       64.99       51.68     43.33 o 
   5   5  13      287.82      387.43     65.19 o 
  -7   6  13        7.75       63.85     33.60 o 
  -6   6  13        1.58       15.41     23.25 o 
  -5   6  13      220.03      289.49     26.49 o 
  -4   6  13     2497.56     2590.27     67.44 o 
  -3   6  13     1148.24     1125.45     41.95 o 
  -2   6  13      261.31      224.12     23.16 o 
  -1   6  13        8.60       35.11     20.70 o 
   0   6  13      277.79      263.89     20.81 o 
   1   6  13     4181.16     3943.02     75.80 o 
   2   6  13     2309.85     2236.44     68.65 o 
   3   6  13      370.83      435.92     32.48 o 
   4   6  13      653.07      657.34     80.07 o 
   5   6  13      262.37      298.15     45.76 o 
  -7   7  13       64.80       86.43     36.00 o 
  -6   7  13      542.69      588.39     36.25 o 
  -5   7  13      791.17      738.16     45.32 o 
  -4   7  13     1138.13     1126.75     84.21 o 
  -3   7  13       62.06       64.41     20.31 o 
  -2   7  13     1182.76     1185.58     48.23 o 
  -1   7  13     1515.09     1486.46     80.44 o 
   0   7  13      312.20      338.28     28.63 o 
   1   7  13       30.87       39.16     19.04 o 
   2   7  13        0.62       18.47     19.78 o 
   3   7  13      124.77      107.23     24.17 o 
   4   7  13      226.41      285.10     43.28 o 
   5   7  13      253.37      228.70     55.49 o 
  -6   8  13       36.21       48.28     30.61 o 
  -5   8  13       15.27       50.04     31.21 o 
  -4   8  13       76.64      102.64     23.36 o 
  -3   8  13      120.73      128.18     21.76 o 
  -2   8  13      383.60      435.42     29.92 o 
  -1   8  13     1753.22     1739.84     53.24 o 
   0   8  13      146.24      152.47     31.36 o 
   1   8  13      520.76      503.78     33.25 o 
   2   8  13        5.32       58.17     34.84 o 
   3   8  13      637.58      512.46     36.90 o 
   4   8  13      154.49      159.64     27.71 o 
   5   8  13       12.46       43.43    100.30 o 
  -6   9  13      187.15      257.79     39.53 o 
  -5   9  13       21.65       27.93     23.42 o 
  -4   9  13        2.04       17.97     22.86 o 
  -3   9  13        0.89       13.56     19.72 o 
  -2   9  13      241.61      251.66     25.47 o 
  -1   9  13     2568.18     2702.70     93.77 o 
   0   9  13     2071.14     2075.92     83.18 o 
   1   9  13      223.49      188.69     24.36 o 
   2   9  13      304.71      264.40     30.95 o 
   3   9  13       25.46       92.00     32.88 o 
   4   9  13      411.31      441.27     38.01 o 
   5   9  13      166.54      100.40     49.49 o 
  -6  10  13      107.94      109.69     39.53 o 
  -5  10  13      902.75      892.26     43.85 o 
  -4  10  13     1999.41     1987.94     61.45 o 
  -3  10  13      271.52      323.21     28.87 o 
  -2  10  13       13.72       22.92     39.50 o 
  -1  10  13      162.52      143.21     32.21 o 
   0  10  13        1.84        0.00     25.87 o 
   1  10  13      999.48     1059.81     51.32 o 
   2  10  13      791.41      820.38     45.40 o 
   3  10  13      517.02      541.49     38.49 o 
   4  10  13      150.01      140.09     30.51 o 
  -5  11  13       13.14        9.24     25.71 o 
  -4  11  13       10.96       45.87     22.68 o 
  -3  11  13      388.22      362.43     41.11 o 
  -2  11  13      635.60      592.71     48.38 o 
  -1  11  13      434.04      519.17     44.51 o 
   0  11  13      380.31      450.89     43.91 o 
   1  11  13      379.60      340.21     31.16 o 
   2  11  13        0.03        0.00     23.96 o 
   3  11  13      147.54      181.19     31.59 o 
   4  11  13       93.84      126.02     31.41 o 
  -5  12  13        5.65       29.42     35.36 o 
  -4  12  13       32.15       66.25     32.85 o 
  -3  12  13       34.08       28.70     31.08 o 
  -2  12  13       19.48       20.20     41.01 o 
  -1  12  13       26.34       56.39     30.20 o 
   0  12  13       52.66       76.96     69.93 o 
   1  12  13      199.42      211.28     36.32 o 
   2  12  13      200.10      208.25     29.57 o 
   3  12  13       24.37       60.94     25.60 o 
   4  12  13      185.26      195.34     33.17 o 
  -5  13  13      159.01      185.64     53.32 o 
  -4  13  13      110.23      143.53     35.45 o 
  -3  13  13       14.63       46.55     45.75 o 
  -2  13  13       10.46        9.82     30.19 o 
  -1  13  13      570.75      585.47     51.31 o 
   0  13  13      390.82      400.69     44.90 o 
   1  13  13       62.87      111.16     51.12 o 
   2  13  13       93.89      143.99     29.25 o 
   3  13  13       30.98       51.95     26.84 o 
  -4  14  13      310.49      348.62     45.42 o 
  -3  14  13      264.55      264.92     43.01 o 
  -2  14  13        7.83       79.65     35.29 o 
  -1  14  13      103.61      133.15     34.89 o 
   0  14  13      551.40      549.87     51.40 o 
   1  14  13      909.56      884.71     60.92 o 
   2  14  13      339.43      458.61     39.20 o 
  -3  15  13       24.02       44.74     34.70 o 
  -2  15  13       63.29      140.16     37.69 o 
  -1  15  13      130.38      193.59     43.69 o 
   0  15  13      182.91      163.28     39.97 o 
   1  15  13       29.68       38.72     60.35 o 
   2  15  13       19.32       22.21     27.73 o 
  -2  16  13       56.08       90.97     39.32 o 
  -1  16  13        0.25       14.11     37.77 o 
   0  16  13       44.73       33.62     38.84 o 
  -7   0  14      517.39      606.67     67.83 o 
  -6   0  14      723.50      690.58     63.24 o 
  -5   0  14      232.78      266.02     31.32 o 
  -4   0  14      255.40      228.87     29.42 o 
  -3   0  14      537.43      511.06     36.02 o 
  -2   0  14      161.66      150.14     26.67 o 
  -1   0  14      981.83      933.54     49.70 o 
   0   0  14     1296.15     1237.41     57.84 o 
   1   0  14     1267.23     1221.10     45.71 o 
   2   0  14      999.54      987.01     42.74 o 
   3   0  14        4.36       14.81     19.38 o 
   4   0  14       61.39       65.60     44.21 o 
   5   0  14      596.01      710.48     81.20 o 
  -7   1  14       87.57       90.16     34.82 o 
  -6   1  14       52.10       42.41     22.01 o 
  -5   1  14      193.21      210.37     24.30 o 
  -4   1  14      638.37      622.01     28.62 o 
  -3   1  14      177.69      160.41     18.07 o 
  -2   1  14     1156.77     1136.38     38.38 o 
  -1   1  14      766.88      719.58     31.36 o 
   0   1  14       28.68       14.32     12.43 o 
   1   1  14       97.92       86.52     13.02 o 
   2   1  14       24.91       38.24     13.60 o 
   3   1  14      399.13      377.25     21.76 o 
   4   1  14      642.57      622.83     36.53 o 
   5   1  14      222.97      235.07     39.45 o 
  -7   2  14      108.03      123.39     32.97 o 
  -6   2  14      350.35      338.64     28.77 o 
  -5   2  14      116.80      104.79     22.13 o 
  -4   2  14       54.69       47.41     18.73 o 
  -3   2  14        1.14        9.34     15.22 o 
  -2   2  14        8.92        0.00     14.54 o 
  -1   2  14        8.48        9.50     15.13 o 
   0   2  14       36.39       35.45     13.72 o 
   1   2  14      648.61      573.25     25.45 o 
   2   2  14        2.37        0.00     12.36 o 
   3   2  14      189.36      173.13     17.89 o 
   4   2  14       24.18       32.57     34.26 o 
   5   2  14        9.82       15.38     26.91 o 
  -7   3  14      204.11      215.27     36.95 o 
  -6   3  14      372.90      316.96     33.93 o 
  -5   3  14       42.61       41.21     20.78 o 
  -4   3  14     1879.62     1891.45    122.03 o 
  -3   3  14      963.62     1046.49     40.96 o 
  -2   3  14      535.01      551.17     25.90 o 
  -1   3  14      371.57      399.70     25.56 o 
   0   3  14       86.18       81.27     18.21 o 
   1   3  14       50.61       15.68     15.86 o 
   2   3  14       75.25       39.82     15.16 o 
   3   3  14       97.55      131.10     18.42 o 
   4   3  14      963.02      983.25     51.29 o 
   5   3  14      205.01      195.01     32.42 o 
  -7   4  14      303.66      394.20     42.95 o 
  -6   4  14      775.66      783.70     40.01 o 
  -5   4  14      802.42      841.53     39.42 o 
  -4   4  14      958.73      924.25     38.28 o 
  -3   4  14     1199.06     1081.51     76.01 o 
  -2   4  14      406.08      397.43     34.13 o 
  -1   4  14     1589.17     1488.99     61.81 o 
   0   4  14     1533.69     1502.20     51.05 o 
   1   4  14     1770.76     1784.42     47.71 o 
   2   4  14      681.19      698.90     32.52 o 
   3   4  14       44.06       40.39     20.44 o 
   4   4  14       80.02       80.46     24.95 o 
   5   4  14      289.18      295.51     35.05 o 
  -7   5  14       35.28       55.30     34.40 o 
  -6   5  14        8.88        0.00     20.98 o 
  -5   5  14      212.28      197.35     24.34 o 
  -4   5  14      370.66      330.36     28.58 o 
  -3   5  14      218.32      204.45     25.45 o 
  -2   5  14     1106.63     1071.87     41.00 o 
  -1   5  14      446.89      429.05     32.24 o 
   0   5  14      991.67      940.25     41.92 o 
   1   5  14      557.62      515.40     28.13 o 
   2   5  14      172.44      237.57     40.13 o 
   3   5  14      184.58      224.61     32.16 o 
   4   5  14      313.58      334.88     42.94 o 
   5   5  14       85.12       88.06     30.40 o 
  -6   6  14       49.18       53.20     24.56 o 
  -5   6  14      570.94      553.29     33.38 o 
  -4   6  14       90.37       82.08     23.57 o 
  -3   6  14      674.75      627.73     33.79 o 
  -2   6  14      797.49      849.70     87.82 o 
  -1   6  14        5.98       24.57     22.43 o 
   0   6  14      649.42      657.53     37.02 o 
   1   6  14       91.98      110.87     21.16 o 
   2   6  14      111.31       97.84     24.35 o 
   3   6  14      251.41      223.65     28.11 o 
   4   6  14       56.78       66.88     59.10 o 
   5   6  14        0.97        0.00     35.92 o 
  -6   7  14       38.63       55.20     29.80 o 
  -5   7  14        7.00       45.63     26.61 o 
  -4   7  14       65.94       81.03     20.64 o 
  -3   7  14        6.91       18.78     39.12 o 
  -2   7  14     1006.61     1071.43     90.55 o 
  -1   7  14     5590.62     5186.58    104.92 o 
   0   7  14        2.26       18.61     36.08 o 
   1   7  14     2083.81     1944.05     62.51 o 
   2   7  14      169.13      157.62     43.00 o 
   3   7  14       67.67      100.81     26.54 o 
   4   7  14      501.43      545.95     54.00 o 
   5   7  14       37.13       38.19     40.13 o 
  -6   8  14      611.51      565.40     38.72 o 
  -5   8  14      525.22      537.47     36.38 o 
  -4   8  14       47.88       64.80     22.50 o 
  -3   8  14        6.85       29.59     20.27 o 
  -2   8  14     1094.69     1087.93     45.84 o 
  -1   8  14      841.06      897.61     40.75 o 
   0   8  14      377.75      388.39     41.07 o 
   1   8  14      575.15      655.88     81.45 o 
   2   8  14     1060.52     1117.15     51.41 o 
   3   8  14      254.33      239.00     31.14 o 
   4   8  14        9.28       11.91     59.03 o 
  -6   9  14       11.35       63.99     90.40 o 
  -5   9  14      279.91      285.89     31.59 o 
  -4   9  14      887.04      838.10     41.24 o 
  -3   9  14      219.86      190.82     25.11 o 
  -2   9  14       31.56       50.96     22.27 o 
  -1   9  14       17.45       21.02     28.38 o 
   0   9  14      120.94      155.46     32.87 o 
   1   9  14        0.51       51.26     28.70 o 
   2   9  14      818.70      867.15     45.52 o 
   3   9  14      494.36      466.56     36.30 o 
   4   9  14      154.15      338.37    169.19 o 
  -5  10  14        4.92       76.26     39.42 o 
  -4  10  14        1.67       11.03     22.83 o 
  -3  10  14        0.33       19.21     32.21 o 
  -2  10  14      392.87      363.23     42.20 o 
  -1  10  14        0.20        0.00     40.01 o 
   0  10  14      301.54      294.89     41.21 o 
   1  10  14        0.71        0.00     27.46 o 
   2  10  14        2.47       29.11     30.65 o 
   3  10  14        3.61       42.81     23.41 o 
   4  10  14        0.02       31.90     37.42 o 
  -5  11  14       45.86       55.37     27.73 o 
  -4  11  14      343.56      340.07     31.69 o 
  -3  11  14      152.17      237.66     79.88 o 
  -2  11  14      132.81      203.66     38.51 o 
  -1  11  14      733.29      839.59     56.33 o 
   0  11  14       61.04       39.72     41.14 o 
   1  11  14      233.67      187.89     49.02 o 
   2  11  14      330.28      302.10     36.71 o 
   3  11  14      565.85      620.56     67.18 o 
  -5  12  14       92.89       71.66     34.61 o 
  -4  12  14      330.40      330.30     68.99 o 
  -3  12  14      106.68      124.59     34.79 o 
  -2  12  14       46.80       75.51     73.48 o 
  -1  12  14      545.94      494.51     65.94 o 
   0  12  14     1231.73     1252.21     70.92 o 
   1  12  14      399.55      405.53     45.74 o 
   2  12  14      540.21      513.80     48.62 o 
   3  12  14      137.50      178.75     34.46 o 
  -4  13  14       21.57       14.73     33.57 o 
  -3  13  14      378.80      325.64     44.97 o 
  -2  13  14      496.89      469.73     61.95 o 
  -1  13  14      259.34      347.98     46.06 o 
   0  13  14      125.72      186.09     37.26 o 
   1  13  14       37.10       55.77     35.24 o 
   2  13  14      407.86      399.24     49.08 o 
  -3  14  14       35.76       30.74     35.52 o 
  -2  14  14       49.48       67.34     36.56 o 
  -1  14  14       20.56      107.16     35.81 o 
   0  14  14        0.07       13.69     31.62 o 
   1  14  14       16.32       29.71     42.52 o 
   2  14  14       14.12       99.82     42.40 o 
  -2  15  14      538.46      516.14     53.10 o 
  -1  15  14      305.24      326.19     47.92 o 
   0  15  14        1.67        0.00     59.07 o 
   1  15  14      146.82      135.73     56.80 o 
  -7   1  15       45.88       25.07     34.88 o 
  -6   1  15       67.54      108.67     24.26 o 
  -5   1  15      347.95      308.36     40.72 o 
  -4   1  15      750.67      715.58     31.60 o 
  -3   1  15     1342.47     1343.72     42.24 o 
  -2   1  15      317.57      307.77     24.16 o 
  -1   1  15        8.17        0.00     16.53 o 
   0   1  15      170.08      171.10     21.33 o 
   1   1  15      663.12      708.36     26.11 o 
   2   1  15     1052.45     1054.24     32.03 o 
   3   1  15      504.66      484.65     44.61 o 
   4   1  15       19.88       17.39     40.55 o 
   5   1  15       26.70       46.53     29.57 o 
  -7   2  15      364.67      399.68     45.23 o 
  -6   2  15      301.88      279.68     28.07 o 
  -5   2  15        8.72       14.86     18.57 o 
  -4   2  15      474.54      461.41     31.53 o 
  -3   2  15      479.83      497.21     27.15 o 
  -2   2  15      904.01      890.67     35.92 o 
  -1   2  15     1939.85     1805.45     49.59 o 
   0   2  15      297.84      360.38     26.38 o 
   1   2  15      100.56      130.58     17.16 o 
   2   2  15       83.27       80.51     15.09 o 
   3   2  15      362.74      378.61     23.28 o 
   4   2  15      532.63      529.63     41.25 o 
   5   2  15      654.07      671.80     49.45 o 
  -7   3  15       58.75       47.98     31.95 o 
  -6   3  15       92.42       99.43     24.15 o 
  -5   3  15      296.38      312.88     27.86 o 
  -4   3  15      401.14      442.53     29.26 o 
  -3   3  15      565.95      572.83     33.34 o 
  -2   3  15      202.75      274.22     23.51 o 
  -1   3  15      104.61      115.61     20.58 o 
   0   3  15        1.98        4.33     17.15 o 
   1   3  15      195.08      230.35     19.16 o 
   2   3  15      371.61      384.17     24.27 o 
   3   3  15      156.90      169.87     28.36 o 
   4   3  15      115.61      127.03     29.68 o 
   5   3  15        4.63       32.77     28.46 o 
  -6   4  15       83.26      112.67     24.96 o 
  -5   4  15      185.86      206.14     50.45 o 
  -4   4  15       10.82       10.73     32.79 o 
  -3   4  15       20.16       20.02     21.37 o 
  -2   4  15      133.33      117.20     24.39 o 
  -1   4  15      291.44      320.68     31.19 o 
   0   4  15       26.36       71.26     31.27 o 
   1   4  15       90.11       66.74     23.79 o 
   2   4  15        1.01       20.06     21.86 o 
   3   4  15       27.62       38.58     22.92 o 
   4   4  15      105.44      105.33     29.22 o 
   5   4  15       24.35        0.00     29.08 o 
  -6   5  15      149.31      184.45     33.00 o 
  -5   5  15      201.64      223.33     30.44 o 
  -4   5  15      715.06      678.39     37.93 o 
  -3   5  15     1139.51     1108.03     44.26 o 
  -2   5  15       43.72       47.89     26.22 o 
  -1   5  15      792.37      776.26     43.65 o 
   0   5  15      655.17      672.86     39.09 o 
   1   5  15      113.30      119.55     24.64 o 
   2   5  15      287.80      297.20     32.73 o 
   3   5  15     1140.86     1021.83     49.73 o 
   4   5  15      141.20      192.74     61.14 o 
   5   5  15        4.49        0.00     36.32 o 
  -6   6  15      444.98      493.98     47.47 o 
  -5   6  15       14.68       16.66     22.85 o 
  -4   6  15       20.60       11.68     33.77 o 
  -3   6  15       84.81      121.02     24.04 o 
  -2   6  15      565.41      543.99     32.76 o 
  -1   6  15     1403.50     1411.28     66.27 o 
   0   6  15      435.31      476.56     34.32 o 
   1   6  15       89.94       61.81     29.33 o 
   2   6  15       11.25        0.00     21.56 o 
   3   6  15      167.38      181.16     33.24 o 
   4   6  15      234.79      245.26     42.81 o 
  -6   7  15       74.38       50.02     34.20 o 
  -5   7  15      192.37      223.83     28.63 o 
  -4   7  15       36.05       14.02     26.48 o 
  -3   7  15      202.78      244.46     28.25 o 
  -2   7  15       17.23       48.67     29.35 o 
  -1   7  15        0.69       19.89     22.73 o 
   0   7  15       17.70      120.46     57.09 o 
   1   7  15      637.46      678.58     51.25 o 
   2   7  15     1460.15     1374.86     57.72 o 
   3   7  15      854.74      772.74     55.31 o 
   4   7  15       95.07       55.54     45.50 o 
  -6   8  15       86.47      108.14     28.04 o 
  -5   8  15       63.28       80.73     25.89 o 
  -4   8  15      176.97      221.75     27.90 o 
  -3   8  15       81.69      119.51     24.12 o 
  -2   8  15       80.56       98.78     24.14 o 
  -1   8  15      304.92      381.45     64.91 o 
   0   8  15       12.32       44.32     32.03 o 
   1   8  15      199.39      189.14     35.56 o 
   2   8  15        0.85       13.89     21.63 o 
   3   8  15       11.09       38.04     24.50 o 
   4   8  15        8.24       59.92     39.05 o 
  -5   9  15       25.35       72.87     26.90 o 
  -4   9  15      610.92      636.26     56.86 o 
  -3   9  15     1448.80     1487.81     52.09 o 
  -2   9  15      551.03      510.27     51.40 o 
  -1   9  15       35.43       40.09     29.01 o 
   0   9  15      120.85      140.70     34.63 o 
   1   9  15      114.59      171.88     37.23 o 
   2   9  15      155.74      228.85     37.83 o 
   3   9  15      159.25      164.69     33.19 o 
   4   9  15       15.37       39.71     37.15 o 
  -5  10  15      176.60      225.88     35.49 o 
  -4  10  15       18.57       26.30     23.82 o 
  -3  10  15      900.26      909.40     60.45 o 
  -2  10  15     1099.11     1175.25     65.34 o 
  -1  10  15      844.71      836.16     55.99 o 
   0  10  15     1028.67     1144.89     65.34 o 
   1  10  15      642.19      666.37     54.92 o 
   2  10  15        0.10       28.41     32.38 o 
   3  10  15      264.31      273.45     32.86 o 
  -5  11  15      454.26      455.42     38.75 o 
  -4  11  15      119.88      185.67     48.36 o 
  -3  11  15        8.89       50.87     33.58 o 
  -2  11  15       78.71       44.91     37.90 o 
  -1  11  15        0.23       27.64     84.56 o 
   0  11  15      308.07      320.71     41.53 o 
   1  11  15       85.84      163.83     42.93 o 
   2  11  15       23.99       39.07     36.46 o 
   3  11  15      177.49      197.74     30.96 o 
  -4  12  15       25.10       40.65     37.81 o 
  -3  12  15       19.16       82.84     93.73 o 
  -2  12  15       61.01       89.46     57.02 o 
  -1  12  15       23.06       87.34     34.36 o 
   0  12  15        3.11       15.23     31.71 o 
   1  12  15        7.45       52.52     37.41 o 
   2  12  15      109.43      161.91     38.91 o 
  -3  13  15       32.22       41.58     37.76 o 
  -2  13  15        7.11       31.79     33.39 o 
  -1  13  15       66.50       56.31     33.99 o 
   0  13  15      185.40      227.72     54.58 o 
   1  13  15      345.92      399.96     49.92 o 
   2  13  15      354.26      375.34     51.81 o 
  -2  14  15      490.73      487.93     60.95 o 
  -1  14  15      559.85      605.11     58.25 o 
   0  14  15      427.20      488.57     51.10 o 
   1  14  15       78.07       80.00     39.31 o 
  -6   0  16        0.04        0.00     44.15 o 
  -5   0  16      447.99      377.94     38.83 o 
  -4   0  16      938.77      878.08     49.80 o 
  -3   0  16      249.55      359.32     39.26 o 
  -2   0  16      336.16      374.05     38.48 o 
  -1   0  16      150.16      144.49     42.49 o 
   0   0  16      382.95      392.17     39.06 o 
   1   0  16       35.22       25.95     19.49 o 
   2   0  16      548.80      583.35     57.26 o 
   3   0  16     1127.54     1057.08     49.06 o 
   4   0  16      676.43      676.99    124.98 o 
  -6   1  16       51.41      127.41     26.68 o 
  -5   1  16      131.19      124.81     23.34 o 
  -4   1  16       30.01       27.66     18.85 o 
  -3   1  16        0.00       33.72     17.64 o 
  -2   1  16      168.78      228.11     23.21 o 
  -1   1  16      737.03      771.86     35.09 o 
   0   1  16      731.56      714.80     34.33 o 
   1   1  16      177.95      234.51     41.77 o 
   2   1  16      109.58      110.15     17.50 o 
   3   1  16        4.94       22.21     15.61 o 
   4   1  16       67.37       53.87     27.79 o 
  -6   2  16        5.93       40.58     29.85 o 
  -5   2  16       26.95       47.95     21.06 o 
  -4   2  16        1.10        0.00     23.41 o 
  -3   2  16       56.75       61.97     18.54 o 
  -2   2  16      148.98      169.46     22.15 o 
  -1   2  16        2.60       62.43     30.73 o 
   0   2  16      124.37      118.63     22.04 o 
   1   2  16        0.24        5.60     17.87 o 
   2   2  16        2.95        9.84     14.58 o 
   3   2  16       19.44       56.86     17.23 o 
   4   2  16        0.01        0.00     29.43 o 
  -6   3  16      419.81      459.79     41.39 o 
  -5   3  16      391.91      426.18     36.89 o 
  -4   3  16      320.64      353.85     30.28 o 
  -3   3  16       54.34       72.10     23.04 o 
  -2   3  16       29.86       44.45     22.43 o 
  -1   3  16       80.84       95.55     20.82 o 
   0   3  16       60.62       69.26     18.85 o 
   1   3  16      175.47      217.85     25.63 o 
   2   3  16      242.22      263.83     29.75 o 
   3   3  16       90.65       95.40     22.24 o 
   4   3  16       96.78      148.17     31.93 o 
  -6   4  16        6.25        7.89     24.81 o 
  -5   4  16       23.95       27.45     22.35 o 
  -4   4  16      600.66      593.11     36.49 o 
  -3   4  16     1068.99     1086.14     45.26 o 
  -2   4  16      523.51      567.18     37.18 o 
  -1   4  16      150.66      186.31     29.14 o 
   0   4  16      117.82      149.28     25.42 o 
   1   4  16       64.01      112.67     31.89 o 
   2   4  16     1051.88     1095.23     63.94 o 
   3   4  16      904.25      937.92     47.18 o 
   4   4  16      647.54      726.11     59.33 o 
  -6   5  16      401.48      357.94     38.52 o 
  -5   5  16      177.35      163.69     29.87 o 
  -4   5  16        1.16       14.00     21.67 o 
  -3   5  16      190.88      198.02     25.60 o 
  -2   5  16        1.00       60.35     29.43 o 
  -1   5  16      781.29      791.74     41.86 o 
   0   5  16     1683.45     1643.85     57.23 o 
   1   5  16      647.38      622.30     50.60 o 
   2   5  16      235.67      271.92     49.23 o 
   3   5  16       12.55        7.66     24.40 o 
   4   5  16      254.05      191.47     45.26 o 
  -6   6  16       83.07       69.88     30.82 o 
  -5   6  16      785.03      761.45     47.13 o 
  -4   6  16       23.39       42.40     24.08 o 
  -3   6  16      489.01      495.52     42.49 o 
  -2   6  16       55.45       66.07     48.00 o 
  -1   6  16        3.54       27.20     26.57 o 
   0   6  16        6.24       38.10     31.90 o 
   1   6  16       39.47       43.80     27.72 o 
   2   6  16       13.26       71.61     32.44 o 
   3   6  16        2.70        0.00     23.72 o 
   4   6  16       68.72       99.56     39.27 o 
  -5   7  16       18.46       25.70     29.99 o 
  -4   7  16      215.77      253.46     63.49 o 
  -3   7  16      335.28      291.71     30.13 o 
  -2   7  16      666.99      627.69     46.33 o 
  -1   7  16     1580.74     1544.89     54.30 o 
   0   7  16      405.75      363.54     63.43 o 
   1   7  16       65.35       71.30     33.17 o 
   2   7  16      177.56      170.57     37.74 o 
   3   7  16       20.56       22.74     25.43 o 
   4   7  16      100.10       74.16     43.89 o 
  -5   8  16        1.14        0.00     27.49 o 
  -4   8  16     1229.39     1236.81     50.90 o 
  -3   8  16     2056.99     2132.33     64.23 o 
  -2   8  16      266.68      234.14     37.84 o 
  -1   8  16        3.96        0.00     44.06 o 
   0   8  16        0.70       62.65     41.48 o 
   1   8  16      107.15      118.82     32.53 o 
   2   8  16      509.00      661.02    114.24 o 
   3   8  16      235.43      203.30     31.59 o 
  -5   9  16      270.49      343.91     45.24 o 
  -4   9  16       15.09       36.77     27.10 o 
  -3   9  16      294.75      301.89     34.47 o 
  -2   9  16       79.62       82.21     46.79 o 
  -1   9  16       38.20       58.45     37.65 o 
   0   9  16      440.64      477.37     46.30 o 
   1   9  16      551.99      523.87     51.12 o 
   2   9  16      478.70      412.29     48.27 o 
   3   9  16       51.87       57.06     33.92 o 
  -4  10  16      203.06      216.60     33.02 o 
  -3  10  16      269.47      234.66     52.72 o 
  -2  10  16       60.28       66.09     32.57 o 
  -1  10  16        9.55       21.37     30.42 o 
   0  10  16       59.95       62.05     32.38 o 
   1  10  16        0.80        0.00     32.37 o 
   2  10  16        6.88       21.56     31.86 o 
   3  10  16        0.25       65.54     69.77 o 
  -4  11  16       31.77        0.00     37.78 o 
  -3  11  16       86.84      130.85     36.53 o 
  -2  11  16       69.09      123.19     62.02 o 
  -1  11  16       89.73      172.02     38.43 o 
   0  11  16      426.13      494.17     68.11 o 
   1  11  16      352.60      440.08     48.36 o 
   2  11  16      279.32      246.51     42.96 o 
  -3  12  16      808.96      940.27     80.20 o 
  -2  12  16      928.96     1002.01     69.22 o 
  -1  12  16      232.32      175.24     40.30 o 
   0  12  16        8.04        1.64     37.27 o 
   1  12  16      376.33      432.68     50.08 o 
  -2  13  16       39.86        0.00     48.26 o 
  -1  13  16      110.53      147.89     52.16 o 
   0  13  16      308.89      373.69    119.95 o 
   1  13  16       53.04       83.49     39.79 o 
  -6   1  17      111.92      100.06     26.02 o 
  -5   1  17        3.25       13.98     38.03 o 
  -4   1  17       79.57       60.33     21.87 o 
  -3   1  17       15.49        0.00     21.31 o 
  -2   1  17      191.92      215.49     24.50 o 
  -1   1  17      537.37      545.21     31.57 o 
   0   1  17      329.02      362.25     27.97 o 
   1   1  17      201.73      250.01     62.37 o 
   2   1  17      280.49      286.95     25.88 o 
   3   1  17      587.07      602.43     30.54 o 
   4   1  17      220.58      236.58     35.89 o 
  -6   2  17      207.31      178.39     29.62 o 
  -5   2  17      793.08      748.99     39.88 o 
  -4   2  17     1066.19     1247.49    183.59 o 
  -3   2  17      347.72      386.97     30.10 o 
  -2   2  17       14.63       46.78     17.99 o 
  -1   2  17        1.04        6.28     24.09 o 
   0   2  17      386.96      441.67     36.80 o 
   1   2  17     1394.18     1350.86     47.63 o 
   2   2  17     1071.66     1070.43     44.05 o 
   3   2  17      477.35      515.60     34.42 o 
   4   2  17       11.57       31.37     30.18 o 
  -6   3  17      160.64      125.82     29.82 o 
  -5   3  17       26.09       57.33     26.19 o 
  -4   3  17      213.49      147.64     27.77 o 
  -3   3  17      568.76      540.16     47.15 o 
  -2   3  17      522.46      493.79     31.82 o 
  -1   3  17      420.23      443.34     34.23 o 
   0   3  17       36.90       16.67     17.56 o 
   1   3  17        2.22       25.91     21.70 o 
   2   3  17       38.84       14.13     29.98 o 
   3   3  17      178.29      221.20     32.97 o 
   4   3  17      312.59      317.11     39.70 o 
  -6   4  17       71.37       75.99     27.23 o 
  -5   4  17      165.73      192.00     27.98 o 
  -4   4  17      136.94      138.44     27.81 o 
  -3   4  17       78.37       51.14     24.45 o 
  -2   4  17      125.45      156.50     35.96 o 
  -1   4  17       22.16       47.71     33.59 o 
   0   4  17      164.70      130.46     28.48 o 
   1   4  17      106.64      145.29     29.36 o 
   2   4  17        1.86        0.00     31.33 o 
   3   4  17       69.46      112.99     27.69 o 
   4   4  17       44.79      137.85     50.12 o 
  -5   5  17       83.13       82.87     25.67 o 
  -4   5  17       16.06       13.00     24.14 o 
  -3   5  17      221.31      226.48     27.23 o 
  -2   5  17      356.58      397.83     34.90 o 
  -1   5  17      182.27      185.47     30.22 o 
   0   5  17       27.81       63.55     25.05 o 
   1   5  17       35.86       74.08     32.28 o 
   2   5  17       15.47       21.00     31.25 o 
   3   5  17      105.01      114.91     26.69 o 
  -5   6  17      194.12      282.59     32.11 o 
  -4   6  17      401.98      449.86     36.18 o 
  -3   6  17      193.43      185.87     26.91 o 
  -2   6  17        1.19        0.00     24.34 o 
  -1   6  17      124.21      121.25     29.56 o 
   0   6  17      517.61      522.11     48.53 o 
   1   6  17     1602.66     1638.14     78.42 o 
   2   6  17      642.00      680.47     86.23 o 
   3   6  17      135.63      153.80     37.40 o 
  -5   7  17        6.07       60.43     54.40 o 
  -4   7  17      101.17      112.18     43.85 o 
  -3   7  17      161.47      194.05     38.42 o 
  -2   7  17       49.46      107.19     27.71 o 
  -1   7  17      460.71      432.92     98.73 o 
   0   7  17      373.17      385.88     46.57 o 
   1   7  17       56.07       43.21     35.94 o 
   2   7  17       18.73       10.99     31.74 o 
   3   7  17       95.04      150.93    124.07 o 
  -5   8  17      154.41      188.62     30.66 o 
  -4   8  17      609.74      527.99     37.95 o 
  -3   8  17       70.87       64.33     25.83 o 
  -2   8  17      136.05       45.93     49.11 o 
  -1   8  17        3.67        0.00     29.08 o 
   0   8  17        6.94        8.42     44.97 o 
   1   8  17        0.30       49.30     33.79 o 
   2   8  17      128.32      174.58     44.58 o 
   3   8  17      102.18       57.81     35.99 o 
  -4   9  17       12.12       43.26     26.44 o 
  -3   9  17      323.10      337.36     52.88 o 
  -2   9  17       87.04       88.68     34.19 o 
  -1   9  17      210.88      263.42     79.32 o 
   0   9  17      362.07      420.05     48.62 o 
   1   9  17       72.92      104.73     36.38 o 
   2   9  17       16.13        0.00     32.75 o 
  -4  10  17      140.66      154.31     40.71 o 
  -3  10  17      136.86      125.68     39.56 o 
  -2  10  17      148.47      160.64     38.38 o 
  -1  10  17        8.78       63.51     45.75 o 
   0  10  17      281.72      346.54     85.25 o 
   1  10  17      334.95      434.03     81.42 o 
   2  10  17       36.52       35.13     36.20 o 
  -3  11  17      421.75      390.11     50.96 o 
  -2  11  17      596.01      651.90     55.76 o 
  -1  11  17      460.36      473.92     50.54 o 
   0  11  17      162.41      189.99     48.17 o 
   1  11  17        3.99       62.93     34.19 o 
  -2  12  17        4.05       25.30     34.95 o 
  -1  12  17        5.82       49.22     37.84 o 
   0  12  17        9.72       72.27     37.92 o 
  -5   0  18      225.56      209.20     47.98 o 
  -4   0  18       27.93       23.68     32.79 o 
  -3   0  18      751.23      704.66     55.98 o 
  -2   0  18      562.22      633.96     49.11 o 
  -1   0  18      175.51      249.82     54.42 o 
   0   0  18      735.82      790.13     75.17 o 
   1   0  18      895.65     1047.95     62.43 o 
   2   0  18       14.74       11.62     28.24 o 
   3   0  18      333.82      303.81     51.44 o 
  -5   1  18      400.44      381.62     31.31 o 
  -4   1  18      199.30      244.43     32.83 o 
  -3   1  18       24.70       51.05     23.95 o 
  -2   1  18      399.16      396.81     29.51 o 
  -1   1  18      100.12      107.68     22.90 o 
   0   1  18        2.12       75.14     30.21 o 
   1   1  18       25.62       35.74     20.64 o 
   2   1  18      229.97      270.41     37.07 o 
   3   1  18      390.16      361.31     34.24 o 
  -5   2  18        9.80       25.57     33.44 o 
  -4   2  18       16.00       10.56     25.17 o 
  -3   2  18       20.61       17.68     21.66 o 
  -2   2  18       21.49       45.15     20.91 o 
  -1   2  18       60.57       96.95     22.83 o 
   0   2  18       53.68       57.64     21.94 o 
   1   2  18        0.63       31.00     21.20 o 
   2   2  18        4.16       18.20     20.61 o 
   3   2  18       13.37       82.24     56.21 o 
  -5   3  18      186.42      197.54     31.39 o 
  -4   3  18       14.76       25.08     25.83 o 
  -3   3  18       38.24       37.30     28.85 o 
  -2   3  18      336.73      316.57     57.48 o 
  -1   3  18      237.41      222.36     25.90 o 
   0   3  18      169.50      168.04     25.74 o 
   1   3  18      506.60      489.09     33.24 o 
   2   3  18      221.19      299.09     38.92 o 
   3   3  18      530.09      578.10     75.11 o 
  -5   4  18      546.73      544.45     44.98 o 
  -4   4  18      446.24      413.04     34.52 o 
  -3   4  18        6.99       55.75     27.77 o 
  -2   4  18      216.94      226.52     33.09 o 
  -1   4  18      546.61      601.90     41.13 o 
   0   4  18     1194.56     1123.85     53.63 o 
   1   4  18      280.41      285.07     41.30 o 
   2   4  18        5.22        3.64     38.62 o 
   3   4  18       65.36      107.18    108.68 o 
  -5   5  18        6.62        0.00     41.46 o 
  -4   5  18      178.03      217.79     30.99 o 
  -3   5  18      435.13      445.43     55.42 o 
  -2   5  18      531.49      519.79     39.89 o 
  -1   5  18        3.65       19.59     28.73 o 
   0   5  18       13.63       71.91     32.97 o 
   1   5  18       37.31       38.28     31.67 o 
   2   5  18      419.63      464.02     48.73 o 
   3   5  18      197.19      212.70     41.76 o 
  -5   6  18        5.50        0.00     27.74 o 
  -4   6  18       18.85        1.84     24.53 o 
  -3   6  18      123.11      152.23     35.65 o 
  -2   6  18       17.66       57.92     28.90 o 
  -1   6  18       88.47      150.20     37.58 o 
   0   6  18       29.54       84.68     36.33 o 
   1   6  18        0.11       24.22     39.88 o 
   2   6  18        0.06       59.76     36.60 o 
  -4   7  18      511.66      517.50     37.48 o 
  -3   7  18      296.24      303.43     42.73 o 
  -2   7  18      327.42      296.14     40.08 o 
  -1   7  18       90.84      134.99     35.21 o 
   0   7  18        5.52       42.10     50.18 o 
   1   7  18      180.33      181.49     38.91 o 
   2   7  18      346.74      331.82     45.12 o 
  -4   8  18        8.88        0.00     26.49 o 
  -3   8  18       44.49       22.03     26.84 o 
  -2   8  18      216.44      170.85     39.26 o 
  -1   8  18      505.52      481.68     50.90 o 
   0   8  18     1075.80     1038.27     69.59 o 
   1   8  18      322.04      342.82     54.42 o 
   2   8  18      112.89      180.95     61.23 o 
  -3   9  18        3.61       12.45     35.76 o 
  -2   9  18       83.59      130.44     38.74 o 
  -1   9  18      225.89      287.64     85.79 o 
   0   9  18        1.60        0.00     36.88 o 
   1   9  18      153.88      176.81     49.24 o 
  -3  10  18       95.43       83.72     62.87 o 
  -2  10  18       10.93       50.28     37.78 o 
  -1  10  18       46.46       46.99     35.23 o 
   0  10  18        0.04       81.82     37.06 o 
   1  10  18       13.11       35.99     37.78 o 
  -2  11  18      285.40      348.63     79.04 o 
  -1  11  18      129.69      151.24     43.12 o 
   0  11  18        0.79       43.06     44.81 o 
  -5   1  19       72.61       69.33     31.87 o 
  -4   1  19       91.42      110.53     25.57 o 
  -3   1  19       96.55       96.80     24.84 o 
  -2   1  19      172.37      136.74     23.28 o 
  -1   1  19       14.46       60.23     21.52 o 
   0   1  19     1057.12      958.42     43.69 o 
   1   1  19      661.06      568.90     47.72 o 
   2   1  19      156.44      161.22     25.76 o 
  -5   2  19       14.75       33.28     67.19 o 
  -4   2  19       29.99       50.62     39.11 o 
  -3   2  19       73.16       85.01     25.19 o 
  -2   2  19      664.69      672.78     37.12 o 
  -1   2  19      754.41      758.22     40.50 o 
   0   2  19       86.73      115.93     25.42 o 
   1   2  19        7.06       77.35     37.90 o 
   2   2  19      154.27      172.27     29.22 o 
  -4   3  19      230.13      230.08     43.74 o 
  -3   3  19       21.96       21.69     29.54 o 
  -2   3  19        0.27       18.94     38.64 o 
  -1   3  19       13.02        0.00     22.99 o 
   0   3  19      156.17      185.58     27.09 o 
   1   3  19      420.70      404.86     58.54 o 
   2   3  19      192.02      210.41     36.67 o 
  -4   4  19       61.69       39.62     27.16 o 
  -3   4  19       28.96       88.87     31.15 o 
  -2   4  19        0.60       46.55     28.76 o 
  -1   4  19       30.49       77.69     38.95 o 
   0   4  19       54.23       91.32     37.20 o 
   1   4  19      181.66      193.58     39.12 o 
   2   4  19       11.49       35.50     38.78 o 
  -4   5  19      146.24      167.78     30.74 o 
  -3   5  19        4.46        0.00     29.20 o 
  -2   5  19       77.65      125.53     41.70 o 
  -1   5  19      282.11      256.90     34.65 o 
   0   5  19      493.41      461.46     51.25 o 
   1   5  19      267.51      302.34     43.98 o 
   2   5  19      319.22      388.91     82.33 o 
  -4   6  19       22.50       52.03     33.34 o 
  -3   6  19      500.52      492.58     42.66 o 
  -2   6  19      694.62      726.73     47.62 o 
  -1   6  19      556.29      508.96     51.48 o 
   0   6  19       47.27       68.88     35.35 o 
   1   6  19       10.07       31.78     34.71 o 
   2   6  19      167.81      205.88     43.98 o 
  -3   7  19       80.79      128.85     58.21 o 
  -2   7  19       28.22       33.08     37.20 o 
  -1   7  19       68.91       86.33     35.66 o 
   0   7  19      280.26      376.26    143.13 o 
   1   7  19      244.22      323.14     48.46 o 
  -3   8  19        0.05       14.32     46.57 o 
  -2   8  19        0.57       45.49     36.03 o 
  -1   8  19        2.84       24.91     33.75 o 
   0   8  19       11.52       54.03     37.02 o 
   1   8  19        1.71       49.02     59.60 o 
  -2   9  19        2.25        0.00     38.07 o 
  -1   9  19       13.48       38.53     37.06 o 
   0   9  19       10.84       40.77     71.34 o 
  -4   0  20      134.76      177.70     43.30 o 
  -3   0  20      316.96      258.67     42.79 o 
  -2   0  20      719.08      689.63     82.46 o 
  -1   0  20      126.03      163.55     38.88 o 
   0   0  20       90.35       76.99     66.38 o 
   1   0  20      403.75      397.73     60.67 o 
   2   0  20      595.10      669.20     57.05 o 
  -4   1  20        1.23        1.91     27.05 o 
  -3   1  20       65.08       92.65     25.78 o 
  -2   1  20      218.67      241.22     29.32 o 
  -1   1  20      674.90      715.65     40.12 o 
   0   1  20      374.70      378.26     33.30 o 
   1   1  20       10.86       50.50     27.48 o 
  -4   2  20       13.93       53.42     34.49 o 
  -3   2  20        2.87       45.03     23.48 o 
  -2   2  20       16.16       36.48     22.74 o 
  -1   2  20        0.75        4.33     23.58 o 
   0   2  20       40.54       52.75     23.75 o 
   1   2  20      106.86      134.89     32.43 o 
  -4   3  20        9.51       45.45     32.54 o 
  -3   3  20       28.09       68.46     29.27 o 
  -2   3  20      221.10      343.77     38.76 o 
  -1   3  20      209.49      160.44     34.08 o 
   0   3  20       89.80       95.35     46.31 o 
   1   3  20       74.95      172.27     75.39 o 
  -3   4  20      194.71      307.11     39.87 o 
  -2   4  20      158.94      115.11     35.80 o 
  -1   4  20       12.02       46.63     36.97 o 
   0   4  20       72.46      142.70     37.93 o 
   1   4  20      238.39      237.88     42.61 o 
  -3   5  20       34.19       49.60     60.01 o 
  -2   5  20       65.64      222.59     97.39 o 
  -1   5  20      307.77      285.51     44.93 o 
   0   5  20      373.28      401.18     50.78 o 
   1   5  20        3.38       82.25     52.44 o 
  -3   6  20       10.06       90.97     47.95 o 
  -2   6  20        0.26        0.00     36.64 o 
  -1   6  20        1.09       46.54     33.27 o 
   0   6  20        0.09       25.07     38.26 o 
  -2   7  20      200.30      291.15     56.15 o 
  -1   7  20       96.96      157.37     57.84 o 
   0   7  20      267.47      339.57     94.86 o 
  -2   1  21      372.67      395.08     35.28 o 
  -1   1  21      273.59      303.86     32.86 o 
   0   1  21       17.10       49.94     25.64 o 
  -2   2  21       53.79       60.00     26.69 o 
  -1   2  21      236.85      239.85     30.52 o 
   0   2  21      403.89      412.26     34.86 o 
  -2   3  21      119.60      157.85     35.86 o 
  -1   3  21        7.83        2.51     30.97 o 
   0   3  21        6.98        0.00     46.19 o 
  -1   4  21        0.67       73.13     54.45 o 
                                                 
